# Supplementary material for: Transcriptional profiles in the mouse amygdala after a cognitive judgment bias test largely depend on the genotype
Source: Front Mol Neurosci. 2022 Oct 24;15:1025389. doi: 10.3389/fnmol.2022.1025389 (PMC9753776; doi:10.3389/fnmol.2022.1025389)
Supplement: Supplementary file 1 [file Data_Sheet_1.xlsx]

## Sheet: Supp.Table.1
Supplementary Table 1. Differentially expressed gene transcripts between anterior and posterior portions of the amygdala in C57BL/6J mice.
GeneID	Symbol	LFC	SE	adj.p	Overlap B6D2F1N
ENSMUSG00000025905	Oprk1	-4.2746	0.180675	4.89e-91	n
ENSMUSG00000043659	Npsr1	-5.30971	0.24268	7.83e-71	y
ENSMUSG00000029335	Bmp3	-3.13644	0.183176	1.49e-49	y
ENSMUSG00000031380	Vegfd	-3.68606	0.212039	8.76e-47	y
ENSMUSG00000043164	Tmem212	7.77312	0.649196	1.7e-44	y
ENSMUSG00000019932	Kera	10.2423	0.855839	3.49e-42	n
ENSMUSG00000030792	Dkkl1	-3.69723	0.238448	7.44e-37	y
ENSMUSG00000039405	Prss23	-3.10285	0.209815	1.72e-36	n
ENSMUSG00000047904	Sstr2	-2.28434	0.16575	3.2e-34	y
ENSMUSG00000043067	Dpy19l1	-1.72871	0.126082	8.78e-34	y
ENSMUSG00000019929	Dcn	5.93806	0.362452	2.88e-31	y
ENSMUSG00000091243	Vgll3	9.09459	0.828792	2.68e-29	y
ENSMUSG00000023927	Satb1	-2.40214	0.190902	1.3e-27	y
ENSMUSG00000002944	Cd36	3.94077	0.33487	4.68e-27	n
ENSMUSG00000025370	Cdh9	-2.0071	0.169073	3.9e-26	y
ENSMUSG00000020458	Rtn4	-1.81698	0.148396	4.83e-26	y
ENSMUSG00000059991	Nptx2	-3.72856	0.294477	1.96e-22	y
ENSMUSG00000042834	Nrep	-2.41954	0.204647	3.69e-22	y
ENSMUSG00000006930	Hap1	1.64631	0.158477	5.26e-22	y
ENSMUSG00000029819	Npy	-1.66961	0.161124	1.89e-21	n
ENSMUSG00000020261	-	-1.93494	0.174963	3.25e-21	y
ENSMUSG00000063531	Sema3e	-3.26608	0.269098	4.04e-20	y
ENSMUSG00000051920	Rspo2	-2.86296	0.257067	2.46e-19	n
ENSMUSG00000067786	Nnat	2.56332	0.240153	5.72e-19	y
ENSMUSG00000028289	Epha7	-2.38115	0.214837	2.42e-18	y
ENSMUSG00000114469	-	-3.51519	0.316543	4.19e-18	y
ENSMUSG00000023046	Igfbp6	-1.68943	0.161541	5.33e-18	y
ENSMUSG00000025789	St8sia2	4.25001	0.39333	6.47e-18	y
ENSMUSG00000021647	Cartpt	4.10151	0.350087	7.1e-18	y
ENSMUSG00000044172	Ptx4	8.0812	0.923443	1.49e-17	y
ENSMUSG00000021675	F2rl2	-2.76002	0.260317	2.27e-17	y
ENSMUSG00000028883	Sema3a	-3.28905	0.29039	2.76e-17	y
ENSMUSG00000045591	Olig3	9.05172	0.937007	5.1e-17	y
ENSMUSG00000028864	Hgf	-2.99321	0.291345	2.02e-16	y
ENSMUSG00000026344	Lypd1	2.04019	0.224493	2.42e-16	n
ENSMUSG00000026051	1500015O10Rik	6.72065	0.71618	1.44e-15	y
ENSMUSG00000034275	Igsf9b	-1.58543	0.162453	2.43e-15	y
ENSMUSG00000027419	Pcsk2	-1.50407	0.158835	4.81e-15	y
ENSMUSG00000048482	Bdnf	-2.05599	0.211594	7.42e-15	y
ENSMUSG00000003934	Efnb3	1.47804	0.153593	1.35e-14	y
ENSMUSG00000027350	Chgb	-2.0392	0.209897	1.49e-14	y
ENSMUSG00000090546	Cdr1	-2.16315	0.214724	1.69e-14	y
ENSMUSG00000008136	Fhl2	-2.39079	0.249285	2.02e-14	y
ENSMUSG00000055409	Nell1	-1.28608	0.168809	2.51e-14	n
ENSMUSG00000061132	Blnk	-3.51788	0.347488	2.75e-14	y
ENSMUSG00000027358	Bmp2	-2.45658	0.288304	3.84e-14	n
ENSMUSG00000036357	Gpr101	2.30157	0.28374	3.89e-14	y
ENSMUSG00000023192	Grm2	-2.80922	0.276416	4.69e-14	y
ENSMUSG00000046523	Kctd4	1.51973	0.166859	5e-14	y
ENSMUSG00000067578	Cbln4	2.46925	0.280158	1.29e-13	y
ENSMUSG00000028266	Lmo4	-1.43121	0.164332	1.71e-13	y
ENSMUSG00000053093	Myh7	2.93592	0.289593	1.9e-13	y
ENSMUSG00000043850	Clrn1	3.79859	0.391334	2.39e-13	n
ENSMUSG00000038936	Sccpdh	-1.10757	0.139711	2.75e-13	y
ENSMUSG00000037855	Zfp365	-1.16484	0.135563	8.46e-13	y
ENSMUSG00000008393	Carhsp1	0.252617	0.14542	8.97e-13	n
ENSMUSG00000021130	Galnt16	1.22452	0.144811	9.71e-13	y
ENSMUSG00000020932	Gfap	1.43376	0.213339	1.14e-12	y
ENSMUSG00000047394	Odf3b	2.91521	0.551056	1.61e-12	y
ENSMUSG00000064115	Cadm2	-1.03362	0.118883	1.92e-12	y
ENSMUSG00000028152	Tspan5	-1.22226	0.144904	1.93e-12	y
ENSMUSG00000021032	Ngb	2.14301	0.235572	2.07e-12	y
ENSMUSG00000048721	Fndc9	2.59678	0.271238	4.56e-12	y
ENSMUSG00000015568	Lpl	1.88777	0.227954	7.29e-12	n
ENSMUSG00000030220	Arhgdib	-1.49395	0.195891	7.52e-12	y
ENSMUSG00000036422	Pcdh8	2.155	0.24588	9.32e-12	y
ENSMUSG00000052516	Robo2	-1.28731	0.154077	1.11e-11	y
ENSMUSG00000021670	Hmgcr	-1.12279	0.136003	1.78e-11	y
ENSMUSG00000026458	Ppfia4	0.839475	0.210426	2e-11	y
ENSMUSG00000019772	Vip	-0.979	0.140831	2e-11	y
ENSMUSG00000035131	Brinp3	1.66139	0.20085	4.8e-11	y
ENSMUSG00000034796	Cpne7	1.34217	0.155615	5.27e-11	y
ENSMUSG00000022415	Syngr1	-1.08734	0.13029	6.02e-11	n
ENSMUSG00000029245	Epha5	-1.06168	0.144801	7.73e-11	y
ENSMUSG00000020848	-	2.4574	0.272694	7.91e-11	n
ENSMUSG00000021194	Chga	-1.1245	0.13988	8.24e-11	y
ENSMUSG00000048355	-	1.23745	0.201028	1.09e-10	n
ENSMUSG00000032373	Car12	1.93262	0.227276	1.13e-10	y
ENSMUSG00000030223	Ptpro	2.07763	0.234696	1.32e-10	y
ENSMUSG00000022665	Ccdc80	-2.72526	0.303985	1.86e-10	y
ENSMUSG00000022419	Deptor	-2.08766	0.24002	1.98e-10	y
ENSMUSG00000068117	Mei1	-3.63055	0.389652	2.3e-10	y
ENSMUSG00000064201	Krt2	7.68617	0.9712	2.66e-10	n
ENSMUSG00000027397	Slc20a1	-1.0978	0.137334	2.73e-10	y
ENSMUSG00000067377	Tspan6	1.03001	0.144823	3.99e-10	y
ENSMUSG00000038860	Garnl3	-2.01885	0.231391	3.99e-10	y
ENSMUSG00000062184	Hs6st2	-1.19877	0.168139	4.16e-10	n
ENSMUSG00000001119	Col6a1	2.03279	0.234217	4.16e-10	y
ENSMUSG00000044288	Cnr1	-1.01686	0.149039	4.26e-10	n
ENSMUSG00000025867	Cplx2	0.491509	0.168184	4.3e-10	y
ENSMUSG00000024517	Grp	2.20746	0.284436	4.8e-10	y
ENSMUSG00000041577	Prelp	1.27459	0.213798	5.21e-10	y
ENSMUSG00000016763	Scube1	-3.20684	0.356346	5.98e-10	y
ENSMUSG00000027748	Trpc4	1.23553	0.183084	7.28e-10	y
ENSMUSG00000020374	Rasgef1c	-2.57881	0.308443	7.29e-10	n
ENSMUSG00000018999	Slc35b4	-1.04694	0.137172	9.27e-10	y
ENSMUSG00000036298	Slc2a13	-1.26568	0.156374	1.1e-09	y
ENSMUSG00000041923	Nol4	1.47143	0.190435	1.15e-09	y
ENSMUSG00000041607	Mbp	0.330805	0.206104	1.25e-09	n
ENSMUSG00000024747	Aldh1a7	-8.32684	0.906835	1.25e-09	y
ENSMUSG00000036502	Tmem255a	1.91389	0.234824	1.39e-09	y
ENSMUSG00000061808	Ttr	6.62147	0.667142	1.57e-09	y
ENSMUSG00000045414	1190002N15Rik	1.51803	0.1877	2.35e-09	n
ENSMUSG00000059742	Kcnh7	-1.47378	0.183684	2.35e-09	y
ENSMUSG00000022342	-	-1.09342	0.152436	2.35e-09	y
ENSMUSG00000019986	Ahi1	0.951088	0.137754	2.44e-09	n
ENSMUSG00000022321	Cdh10	-1.07436	0.142501	2.6e-09	n
ENSMUSG00000029304	Spp1	0.398204	0.174775	2.72e-09	n
ENSMUSG00000033544	Angptl1	-1.49061	0.223172	2.72e-09	n
ENSMUSG00000032012	Nectin1	1.52032	0.240759	3.26e-09	y
ENSMUSG00000033379	Atp6v0b	-0.798889	0.117087	3.49e-09	y
ENSMUSG00000030102	Itpr1	-1.24604	0.160908	5.37e-09	y
ENSMUSG00000021587	Pcsk1	-1.07328	0.160407	5.37e-09	y
ENSMUSG00000020140	Lgr5	-3.71816	0.421951	5.55e-09	n
ENSMUSG00000031355	Arhgap6	2.37094	0.292571	6.7e-09	y
ENSMUSG00000028111	Ctsk	-2.69339	0.334839	6.8e-09	n
ENSMUSG00000056091	St3gal5	-1.65477	0.224359	7.26e-09	y
ENSMUSG00000002012	Pnck	1.18018	0.156193	8.64e-09	y
ENSMUSG00000102212	-	-2.17624	0.273015	8.68e-09	n
ENSMUSG00000048218	Amigo2	2.40311	0.305487	9.13e-09	y
ENSMUSG00000074505	Fat3	-1.53588	0.212463	1.11e-08	y
ENSMUSG00000027577	Chrna4	-1.46036	0.22366	2.05e-08	n
ENSMUSG00000037708	Spag6	-5.92091	0.664681	2.3e-08	n
ENSMUSG00000030772	Dkk3	-1.68562	0.218653	2.31e-08	y
ENSMUSG00000035274	Tpbg	2.38957	0.304503	2.41e-08	y
ENSMUSG00000020892	Aloxe3	2.01714	0.262635	2.65e-08	n
ENSMUSG00000017417	Plxdc1	-1.58795	0.215438	3.07e-08	n
ENSMUSG00000021136	Smoc1	1.21159	0.19461	3.56e-08	y
ENSMUSG00000052305	-	0.264719	0.190743	3.63e-08	n
ENSMUSG00000059436	Max	0.898146	0.196564	3.63e-08	n
ENSMUSG00000026879	Gsn	0.986811	0.208987	4.12e-08	y
ENSMUSG00000032269	Htr3a	1.39837	0.215892	5.15e-08	n
ENSMUSG00000038077	Kcna6	-1.23588	0.163046	5.34e-08	y
ENSMUSG00000105528	-	-2.72562	0.33365	5.97e-08	y
ENSMUSG00000010803	Gabra1	-0.685937	0.139626	7.32e-08	y
ENSMUSG00000056973	Ces1d	7.61217	1.03408	8.02e-08	y
ENSMUSG00000074971	Fibin	4.09534	0.48523	8.9e-08	y
ENSMUSG00000051177	Plcb1	-0.929432	0.128198	8.91e-08	y
ENSMUSG00000060402	Chst8	1.55431	0.254207	9.14e-08	y
ENSMUSG00000041889	Shisa4	-0.966981	0.186077	9.79e-08	y
ENSMUSG00000043811	Rtn4r	-1.33217	0.194112	1.24e-07	y
ENSMUSG00000031841	Cdh13	1.8277	0.240783	1.4e-07	n
ENSMUSG00000063704	Mapk15	6.07667	1.07083	1.57e-07	n
ENSMUSG00000049100	Pcdh10	-0.815621	0.127825	1.89e-07	y
ENSMUSG00000034361	Cpne2	1.56021	0.227727	1.93e-07	n
ENSMUSG00000050505	Pcdh20	1.05644	0.182084	2.13e-07	n
ENSMUSG00000044254	Pcsk9	-3.08076	0.415187	2.38e-07	n
ENSMUSG00000022667	Cd200r1	-6.68429	0.845611	2.54e-07	n
ENSMUSG00000030930	Chst15	-1.91712	0.251446	2.76e-07	y
ENSMUSG00000038760	Trhr	3.78122	0.458835	2.76e-07	y
ENSMUSG00000047230	Cldn2	7.21434	1.07805	2.82e-07	y
ENSMUSG00000028347	Tmeff1	-0.905217	0.141913	3.07e-07	n
ENSMUSG00000040596	Pogk	0.54248	0.219111	3.15e-07	n
ENSMUSG00000047945	Marcksl1	2.01291	0.313102	3.25e-07	y
ENSMUSG00000030701	Plekhb1	0.331428	0.198105	3.37e-07	y
ENSMUSG00000044772	Sntn	6.08681	1.09358	3.38e-07	y
ENSMUSG00000037278	Tmem97	-0.987151	0.146401	3.38e-07	y
ENSMUSG00000090223	Pcp4	-1.50628	0.219141	3.67e-07	y
ENSMUSG00000032368	Zic1	-0.329312	0.368993	3.82e-07	y
ENSMUSG00000074736	Syndig1	-1.30963	0.202721	3.87e-07	y
ENSMUSG00000048978	Nrsn1	-1.15188	0.164164	3.9e-07	y
ENSMUSG00000051980	Casr	7.91592	1.03926	3.97e-07	y
ENSMUSG00000024987	Cyp26a1	4.28552	0.652103	4.01e-07	n
ENSMUSG00000037872	Ackr1	-1.36899	0.212431	4.02e-07	y
ENSMUSG00000110249	-	-1.40756	0.206193	4.03e-07	y
ENSMUSG00000032517	Mobp	0.181627	0.206541	4.31e-07	n
ENSMUSG00000041540	Sox5	-1.17248	0.176662	4.31e-07	y
ENSMUSG00000043531	-	-1.17665	0.185728	4.59e-07	y
ENSMUSG00000054196	Cthrc1	-0.889966	0.146235	5.14e-07	n
ENSMUSG00000071550	Cfap44	2.89224	0.395471	5.69e-07	y
ENSMUSG00000069917	-	0.0011511	0.193447	5.8e-07	n
ENSMUSG00000031552	Adam18	-4.42441	0.592346	6.39e-07	n
ENSMUSG00000036617	Etl4	-1.57487	0.220974	6.58e-07	y
ENSMUSG00000028885	Smpdl3b	1.92805	0.260199	6.63e-07	y
ENSMUSG00000030729	Pgm2l1	-1.2814	0.178986	6.96e-07	y
ENSMUSG00000031786	Drc7	5.59444	0.756038	6.98e-07	n
ENSMUSG00000038112	AW551984	2.33941	0.338639	6.98e-07	n
ENSMUSG00000045333	Zfp423	1.70369	0.244478	6.98e-07	y
ENSMUSG00000100851	-	-3.06883	0.407477	6.98e-07	y
ENSMUSG00000007594	Hapln4	-1.45923	0.22228	6.98e-07	y
ENSMUSG00000029467	Atp2a2	-0.75132	0.127745	6.98e-07	y
ENSMUSG00000040479	Dgkz	-1.32542	0.196082	6.98e-07	y
ENSMUSG00000053025	Sv2b	-0.886225	0.152302	7.82e-07	y
ENSMUSG00000100600	-	-1.50205	0.240598	7.88e-07	n
ENSMUSG00000062372	Otof	2.01962	0.279129	1.09e-06	n
ENSMUSG00000020650	Bcap29	-0.431689	0.129615	1.09e-06	y
ENSMUSG00000102796	-	-2.50059	0.344901	1.1e-06	y
ENSMUSG00000059049	Frem1	-3.22814	0.411638	1.11e-06	n
ENSMUSG00000029608	Rph3a	-1.67638	0.228002	1.11e-06	y
ENSMUSG00000040717	Il17rd	2.11165	0.324397	1.26e-06	n
ENSMUSG00000028546	Elavl4	-0.963414	0.155537	1.41e-06	y
ENSMUSG00000016179	Camk1g	1.3331	0.196504	1.44e-06	y
ENSMUSG00000017376	Nlk	-1.23652	0.186382	1.56e-06	y
ENSMUSG00000054320	Lrrc36	5.27686	0.955481	1.66e-06	n
ENSMUSG00000071984	Fndc1	4.55218	0.557285	1.72e-06	n
ENSMUSG00000036634	Mag	0.286126	0.184537	1.76e-06	n
ENSMUSG00000061086	Myl4	-3.02023	0.408405	1.79e-06	y
ENSMUSG00000015396	Cd83	-1.07203	0.192712	1.85e-06	n
ENSMUSG00000027298	Tyro3	-1.2272	0.178057	1.87e-06	y
ENSMUSG00000029084	Cd38	2.00591	0.316619	1.96e-06	n
ENSMUSG00000044252	Osbpl1a	-1.01983	0.146508	2.13e-06	n
ENSMUSG00000022257	Laptm4b	-0.695571	0.128011	2.16e-06	y
ENSMUSG00000049571	-	1.87857	0.413152	2.18e-06	y
ENSMUSG00000035000	Dpp4	-1.35834	0.567927	2.24e-06	n
ENSMUSG00000039953	Clstn1	-0.878568	0.142785	2.24e-06	y
ENSMUSG00000039115	Itga9	-1.57905	0.243464	2.29e-06	n
ENSMUSG00000051359	Ncald	-1.57877	0.220887	2.31e-06	y
ENSMUSG00000040037	Negr1	1.10782	0.187873	2.55e-06	n
ENSMUSG00000011877	Git1	-0.701066	0.181298	2.56e-06	y
ENSMUSG00000000125	Wnt3	-1.031	0.548021	2.58e-06	n
ENSMUSG00000110996	-	-3.14421	0.412846	2.59e-06	n
ENSMUSG00000016206	H2-M3	-1.07675	0.239957	2.71e-06	n
ENSMUSG00000036510	Cdh8	-1.45883	0.234387	2.97e-06	y
ENSMUSG00000060735	Rxfp3	4.46822	0.550429	2.97e-06	y
ENSMUSG00000041801	Phlda3	-2.02565	0.325367	3.05e-06	y
ENSMUSG00000039033	Tasp1	0.731911	0.17886	3.09e-06	n
ENSMUSG00000058897	Col25a1	-0.934961	0.153563	3.61e-06	y
ENSMUSG00000049796	Crh	-0.252756	0.575183	3.66e-06	n
ENSMUSG00000021360	Gcnt2	-1.08579	0.180745	4.56e-06	y
ENSMUSG00000029108	Pcdh7	-0.658488	0.117565	4.61e-06	y
ENSMUSG00000026833	Olfm1	-0.873042	0.142749	4.88e-06	y
ENSMUSG00000028047	Thbs3	1.75919	0.27025	5.21e-06	y
ENSMUSG00000028909	Ptpru	1.22093	0.2081	5.24e-06	n
ENSMUSG00000028174	Rpe65	-2.41152	0.376084	5.36e-06	y
ENSMUSG00000046447	Camk2n1	-1.20761	0.182164	5.6e-06	y
ENSMUSG00000048240	Gng7	0.453044	0.171509	5.6e-06	y
ENSMUSG00000070304	Scn2b	-0.931303	0.148777	6.22e-06	y
ENSMUSG00000020151	Ptprr	-1.02174	0.168712	7.92e-06	y
ENSMUSG00000027867	Spag17	4.73017	0.848439	8.19e-06	y
ENSMUSG00000031594	Fgl1	2.02689	0.337389	8.28e-06	n
ENSMUSG00000031654	Cbln1	-2.28026	0.387991	8.28e-06	n
ENSMUSG00000021098	4930447C04Rik	-1.99226	0.313324	8.49e-06	n
ENSMUSG00000019768	Esr1	2.21482	0.336829	8.61e-06	n
ENSMUSG00000055407	Map6	-0.899872	0.152656	8.68e-06	y
ENSMUSG00000026113	Inpp4a	-1.02415	0.157135	8.99e-06	y
ENSMUSG00000031266	Gla	-0.736178	0.151119	9.58e-06	n
ENSMUSG00000050822	Slc29a4	2.26064	0.375126	9.68e-06	y
ENSMUSG00000026730	Pter	-1.0354	0.175605	1.01e-05	n
ENSMUSG00000024211	Grm8	-1.22238	0.206349	1.01e-05	y
ENSMUSG00000053161	Daw1	6.91718	1.12629	1.03e-05	y
ENSMUSG00000078307	AI593442	-1.00255	0.161047	1.04e-05	y
ENSMUSG00000032024	Clmp	-1.90089	0.281564	1.05e-05	n
ENSMUSG00000025986	Slc39a10	-0.77295	0.153982	1.06e-05	y
ENSMUSG00000105983	-	-0.215421	0.227982	1.07e-05	n
ENSMUSG00000029189	Sel1l3	-1.34145	0.229267	1.09e-05	y
ENSMUSG00000016194	Hsd11b1	0.937807	0.16354	1.09e-05	y
ENSMUSG00000031343	Gabra3	-0.982981	0.164175	1.09e-05	y
ENSMUSG00000103317	-	-0.473226	0.465044	1.12e-05	n
ENSMUSG00000020811	Wscd1	0.824339	0.146836	1.15e-05	n
ENSMUSG00000020241	Col6a2	1.6633	0.274409	1.15e-05	y
ENSMUSG00000067787	Blcap	0.646626	0.114903	1.17e-05	n
ENSMUSG00000035653	Lrfn5	-0.861972	0.152301	1.17e-05	y
ENSMUSG00000066196	Spag8	2.29621	0.410667	1.25e-05	y
ENSMUSG00000048232	Fbxo10	1.50302	0.245691	1.28e-05	n
ENSMUSG00000026611	Spata17	3.49575	0.638397	1.3e-05	n
ENSMUSG00000039552	Rsph4a	1.51924	0.278616	1.35e-05	y
ENSMUSG00000074227	Spint2	0.952048	0.20714	1.38e-05	n
ENSMUSG00000050953	Gja1	0.671486	0.141736	1.38e-05	y
ENSMUSG00000035033	Tbr1	-2.39886	0.33231	1.53e-05	y
ENSMUSG00000047842	Diras2	-1.45385	0.238257	1.73e-05	y
ENSMUSG00000067879	3110035E14Rik	-1.5931	0.238603	1.77e-05	n
ENSMUSG00000022892	App	-0.590227	0.127088	1.78e-05	y
ENSMUSG00000040838	-	-4.95309	0.635891	1.85e-05	y
ENSMUSG00000006494	Pdk1	0.756306	0.146974	2.1e-05	n
ENSMUSG00000046321	Hs3st2	-3.22491	0.436671	2.1e-05	y
ENSMUSG00000030307	Slc6a11	0.888759	0.244652	2.16e-05	y
ENSMUSG00000070473	Cldn3	4.14604	0.559269	2.28e-05	y
ENSMUSG00000017167	Cntnap1	-1.31681	0.210121	2.58e-05	n
ENSMUSG00000034151	Zbbx	6.02736	0.831178	2.58e-05	y
ENSMUSG00000104696	-	0.980847	0.264459	2.61e-05	n
ENSMUSG00000033717	Adra2a	1.99553	0.311729	2.77e-05	n
ENSMUSG00000046167	Gldn	-0.654149	0.37294	2.78e-05	n
ENSMUSG00000047671	Tctex1d4	4.90693	1.03999	2.78e-05	y
ENSMUSG00000022686	B3gnt5	4.20161	0.638291	2.8e-05	n
ENSMUSG00000027834	Serpini1	-0.480903	0.130667	3.12e-05	y
ENSMUSG00000085438	-	-0.989891	0.153424	3.12e-05	y
ENSMUSG00000020436	Gabrg2	-0.701977	0.145339	3.12e-05	y
ENSMUSG00000056888	Glipr1	-1.15759	0.22506	3.31e-05	n
ENSMUSG00000033793	Atp6v1h	-0.655107	0.119552	3.31e-05	y
ENSMUSG00000033880	Lgals3bp	0.863603	0.170143	3.31e-05	y
ENSMUSG00000026278	Bok	-1.75887	0.303677	3.39e-05	n
ENSMUSG00000031144	Syp	-0.867613	0.143494	3.39e-05	y
ENSMUSG00000026688	Mgst3	-0.884128	0.148676	3.5e-05	n
ENSMUSG00000001334	Fndc5	-1.34092	0.223658	3.52e-05	n
ENSMUSG00000021990	Spata13	1.8088	0.274104	3.75e-05	n
ENSMUSG00000102744	-	-1.82524	0.301074	3.9e-05	n
ENSMUSG00000006782	Cnp	0.189917	0.15866	4.06e-05	y
ENSMUSG00000050711	Scg2	-0.678156	0.154542	4.12e-05	n
ENSMUSG00000023800	Tiam2	-0.818418	0.163185	4.12e-05	y
ENSMUSG00000070306	Ccdc153	3.83646	0.628837	4.13e-05	y
ENSMUSG00000034810	Scn7a	-1.49016	0.302313	4.16e-05	y
ENSMUSG00000014786	Slc9a5	1.19789	0.206125	4.21e-05	n
ENSMUSG00000035539	Ccdc180	5.82486	1.03781	4.29e-05	y
ENSMUSG00000040836	Gpr161	1.99881	0.305166	4.35e-05	y
ENSMUSG00000066189	Cacng3	-0.804056	0.139393	4.45e-05	y
ENSMUSG00000026058	Khdrbs2	1.19902	0.200931	4.48e-05	n
ENSMUSG00000033308	Dpyd	1.38774	0.252613	4.48e-05	y
ENSMUSG00000021536	Adcy2	-1.04434	0.179883	4.48e-05	y
ENSMUSG00000049336	Tenm2	0.961033	0.172636	4.71e-05	n
ENSMUSG00000020431	Adcy1	-1.44657	0.229243	4.78e-05	y
ENSMUSG00000036885	Arhgef26	1.15358	0.199355	4.78e-05	y
ENSMUSG00000013523	Bcas1	-0.00584508	0.25486	4.78e-05	y
ENSMUSG00000113429	-	-3.29668	0.462352	4.78e-05	y
ENSMUSG00000022324	Matn2	0.757451	0.145965	4.83e-05	y
ENSMUSG00000031668	Eif2ak3	-1.03309	0.187912	4.97e-05	y
ENSMUSG00000073678	Pgap1	0.417895	0.135817	5.05e-05	n
ENSMUSG00000110147	-	2.29432	0.652611	5.26e-05	n
ENSMUSG00000026604	Ptpn14	1.15365	0.260928	5.47e-05	n
ENSMUSG00000052889	Prkcb	-1.25138	0.200183	5.68e-05	y
ENSMUSG00000030302	Atp2b2	-0.805099	0.137971	5.69e-05	y
ENSMUSG00000052155	Acvr2a	1.01784	0.202074	5.71e-05	n
ENSMUSG00000048040	-	0.566523	0.156446	5.72e-05	y
ENSMUSG00000030905	Crym	1.09169	0.183948	5.72e-05	y
ENSMUSG00000039676	Capsl	2.07291	0.33226	5.81e-05	n
ENSMUSG00000055945	Prr18	0.228071	0.251621	5.89e-05	y
ENSMUSG00000051606	-	4.34545	1.12129	5.93e-05	y
ENSMUSG00000030605	Mfge8	0.828389	0.144669	6.07e-05	y
ENSMUSG00000028173	Wls	-0.451099	0.14387	6.42e-05	n
ENSMUSG00000021948	Prkcd	0.0115081	0.255649	6.42e-05	y
ENSMUSG00000070570	Slc17a7	-1.25261	0.210464	6.45e-05	y
ENSMUSG00000035864	Syt1	-0.991228	0.168924	7.02e-05	y
ENSMUSG00000049001	Ndnf	-1.44608	0.255709	7.52e-05	y
ENSMUSG00000031007	Atp6ap2	-0.627234	0.132017	7.56e-05	y
ENSMUSG00000027489	Necab3	-1.50397	0.243909	8.05e-05	y
ENSMUSG00000034295	Fhod3	-2.17478	0.338968	8.07e-05	n
ENSMUSG00000040055	Gjb6	0.903867	0.166548	8.15e-05	n
ENSMUSG00000050640	Tmem150c	1.21706	0.197049	8.17e-05	n
ENSMUSG00000029798	Herc6	-1.63301	0.279817	8.19e-05	y
ENSMUSG00000073424	Cyp4f15	0.957407	0.164358	8.27e-05	y
ENSMUSG00000052684	Jun	1.1527	0.365958	8.54e-05	n
ENSMUSG00000020102	Slc16a7	-0.984716	0.186523	8.54e-05	y
ENSMUSG00000022577	Ly6h	0.963998	0.206689	8.6e-05	y
ENSMUSG00000023191	P3h3	1.33185	0.25053	8.77e-05	n
ENSMUSG00000026452	Syt2	-0.615279	0.427295	8.79e-05	y
ENSMUSG00000022587	Ly6e	-1.00645	0.174284	9e-05	n
ENSMUSG00000024245	Tmem178	-0.24009	0.289777	9.48e-05	y
ENSMUSG00000022797	Tfrc	-0.429921	0.126423	9.67e-05	y
ENSMUSG00000031447	Lamp1	-0.157221	0.110558	9.74e-05	n
ENSMUSG00000044352	Sowaha	0.9264	0.163908	9.89e-05	n
ENSMUSG00000052560	Cpne8	1.04219	0.193232	9.92e-05	n
ENSMUSG00000030682	Cdipt	-0.667089	0.133034	0.000103781	y
ENSMUSG00000037996	Slc24a2	-0.833478	0.151447	0.000104154	y
ENSMUSG00000019906	Lin7a	-1.01672	0.179203	0.000104313	y
ENSMUSG00000030222	Rerg	1.95133	0.313607	0.000104402	y
ENSMUSG00000071379	-	0.334039	0.146348	0.00010544	n
ENSMUSG00000011256	Adam19	-1.0957	0.205724	0.000109895	n
ENSMUSG00000027347	Rasgrp1	-1.0634	0.176196	0.000109895	y
ENSMUSG00000027978	Prss12	-0.363212	0.236009	0.000111236	y
ENSMUSG00000053024	Cntn2	-0.586558	0.18257	0.000112929	n
ENSMUSG00000034227	Foxj1	2.68163	0.851475	0.000118701	n
ENSMUSG00000036098	Myrf	-0.0205208	0.189826	0.000122672	n
ENSMUSG00000045733	Sprn	-0.75594	0.22167	0.000122697	y
ENSMUSG00000070802	Pnmal2	0.854558	0.160347	0.000127309	n
ENSMUSG00000024647	Cbln2	-1.44575	0.321461	0.000130283	n
ENSMUSG00000027560	Dok5	-0.880694	0.177772	0.000130283	y
ENSMUSG00000061859	Inadl	0.339023	0.403969	0.000131445	y
ENSMUSG00000000149	Gna12	-0.0816367	0.210841	0.000132623	n
ENSMUSG00000029878	Dbpht2	0.943164	0.188166	0.000138467	n
ENSMUSG00000050213	Snip1	0.66153	0.299409	0.000139935	n
ENSMUSG00000044005	Gls2	-1.65873	0.277301	0.000142939	n
ENSMUSG00000061887	Ssbp3	-1.03403	0.17326	0.000144366	y
ENSMUSG00000020473	Aebp1	0.85578	0.404694	0.000144366	y
ENSMUSG00000023918	Adgrf4	-2.93881	0.494233	0.000146921	n
ENSMUSG00000041481	Serpina3g	6.21638	0.932346	0.000146921	n
ENSMUSG00000085620	-	5.18411	0.711555	0.000153826	n
ENSMUSG00000100005	-	0.859765	0.187648	0.000153826	n
ENSMUSG00000032174	Icam5	0.57331	0.365487	0.000153826	y
ENSMUSG00000021065	Fut8	0.472694	0.168443	0.000153826	y
ENSMUSG00000039167	Adgrl4	-0.386318	0.153234	0.000153826	y
ENSMUSG00000036306	Lzts1	-0.862487	0.146183	0.000155359	y
ENSMUSG00000032554	Trf	0.128673	0.167767	0.000161021	n
ENSMUSG00000043639	Rbm20	3.01628	0.534375	0.000161021	n
ENSMUSG00000031022	BC051019	5.3603	1.09759	0.000161426	n
ENSMUSG00000030276	Ttll3	1.47169	0.370972	0.000162831	n
ENSMUSG00000045967	Gpr158	-0.889697	0.152182	0.000165407	y
ENSMUSG00000032224	Fam81a	-0.74395	0.133853	0.000165848	y
ENSMUSG00000029287	Tgfbr3	1.2234	0.259568	0.000166919	n
ENSMUSG00000024670	Cd6	-1.45692	0.272093	0.000174314	y
ENSMUSG00000040536	Necab1	-0.846823	0.175108	0.00017622	n
ENSMUSG00000049303	Syt12	-1.24746	0.230806	0.000176293	n
ENSMUSG00000059316	Slc27a4	-0.676162	0.142389	0.000176647	n
ENSMUSG00000022265	Ank	-0.64896	0.121628	0.000176667	n
ENSMUSG00000033389	Arhgap44	-0.983022	0.167104	0.000176864	y
ENSMUSG00000054843	Atrnl1	-0.93619	0.161434	0.000178402	y
ENSMUSG00000040016	Ptger3	2.86835	0.475551	0.000178402	y
ENSMUSG00000028373	Astn2	-1.39977	0.260374	0.000181974	n
ENSMUSG00000001542	Ell2	-1.21928	0.214779	0.000184145	n
ENSMUSG00000022377	Asap1	-1.35747	0.222273	0.00019161	y
ENSMUSG00000031549	Ido2	-2.81638	0.624929	0.000205316	y
ENSMUSG00000032238	Rora	-0.36325	0.17535	0.000205499	y
ENSMUSG00000051136	Ghsr	5.85997	0.988574	0.000205573	n
ENSMUSG00000040724	Kcna2	-1.12354	0.206196	0.000212562	y
ENSMUSG00000039835	Nhsl1	0.852513	0.173781	0.000219257	n
ENSMUSG00000063446	Plppr1	1.31843	0.230666	0.000219301	n
ENSMUSG00000042532	Golga7b	-0.863988	0.144406	0.000219799	y
ENSMUSG00000064293	Cntn4	-0.7775	0.159818	0.000224469	y
ENSMUSG00000030259	Rassf8	1.76901	0.290748	0.00022622	n
ENSMUSG00000097207	-	-1.40577	0.559366	0.000229263	n
ENSMUSG00000026173	Plcd4	0.867672	0.16964	0.000240138	n
ENSMUSG00000045509	Gpr150	1.63457	0.273295	0.000240138	n
ENSMUSG00000035847	Ids	-0.750086	0.13627	0.000243699	n
ENSMUSG00000010136	Pifo	4.01605	0.653523	0.000244651	y
ENSMUSG00000033174	Mgll	-1.02195	0.185441	0.000249976	y
ENSMUSG00000038600	Atp6v0a4	-0.365024	0.557456	0.000263759	n
ENSMUSG00000069919	Hba-a1	0.00956184	0.218249	0.000263988	n
ENSMUSG00000062760	1810041L15Rik	0.588521	0.188798	0.000268206	n
ENSMUSG00000039530	Tusc3	0.192027	0.184542	0.000268206	y
ENSMUSG00000017734	Dbndd2	0.0406378	0.195728	0.000268206	y
ENSMUSG00000049630	C1ql3	-0.945776	0.189248	0.000279765	n
ENSMUSG00000021091	Serpina3n	-1.14247	0.218586	0.000303927	n
ENSMUSG00000034593	Myo5a	-0.725261	0.130792	0.000308209	n
ENSMUSG00000044167	Foxo1	1.06019	0.202789	0.000310032	y
ENSMUSG00000064179	Tnnt1	-1.20173	0.491772	0.000315669	n
ENSMUSG00000085658	-	6.92062	1.01474	0.000332685	n
ENSMUSG00000025885	Myo5b	1.18783	0.222116	0.000338563	y
ENSMUSG00000090386	-	0.493023	0.153487	0.000338563	y
ENSMUSG00000028654	Mycl	1.76543	0.303196	0.000339762	y
ENSMUSG00000026883	Dab2ip	-1.13566	0.230682	0.000341352	n
ENSMUSG00000026156	B3gat2	1.60834	0.296394	0.000341352	y
ENSMUSG00000005802	Slc30a4	-0.620073	0.163044	0.000346702	n
ENSMUSG00000025128	Bhlhe22	1.43473	0.280975	0.000346702	n
ENSMUSG00000094626	Cecr6	-1.25531	0.210946	0.000346702	y
ENSMUSG00000078716	-	-0.887368	0.186496	0.00034705	n
ENSMUSG00000055447	Cd47	-0.58092	0.155533	0.000358143	n
ENSMUSG00000033578	Tmem35a	-0.604941	0.136372	0.000364575	y
ENSMUSG00000059203	Il1rapl2	-1.16374	0.301476	0.000371988	y
ENSMUSG00000038608	Dock10	1.13849	0.190214	0.000379739	n
ENSMUSG00000022237	Ankrd33b	-2.22015	0.339723	0.000379739	y
ENSMUSG00000111910	-	-0.0952776	0.364128	0.000380771	n
ENSMUSG00000017754	Pltp	0.97223	0.220334	0.000380771	y
ENSMUSG00000063142	Kcnma1	-0.912674	0.164808	0.000390094	y
ENSMUSG00000025759	Mfsd8	0.294381	0.125134	0.000390115	y
ENSMUSG00000032348	Gsta4	0.870305	0.165646	0.000399751	n
ENSMUSG00000032899	Styk1	4.50238	0.646714	0.000403661	y
ENSMUSG00000039809	Gabbr2	-0.798637	0.152772	0.000420864	n
ENSMUSG00000029055	Plch2	-1.73053	0.297357	0.00042248	y
ENSMUSG00000063455	D630045J12Rik	-0.618249	0.131393	0.000422652	n
ENSMUSG00000026623	Lpgat1	-0.700506	0.133878	0.000431099	n
ENSMUSG00000036046	5031439G07Rik	-0.0480557	0.183398	0.000431099	n
ENSMUSG00000020262	Adarb1	-0.553135	0.186581	0.000453196	y
ENSMUSG00000026668	Ucma	-1.77191	0.299275	0.000453349	n
ENSMUSG00000026514	Cnih3	-0.555063	0.204695	0.000453349	y
ENSMUSG00000039087	Rreb1	1.53599	0.277932	0.000458509	y
ENSMUSG00000025766	D3Ertd751e	0.477486	0.193056	0.000460005	n
ENSMUSG00000041380	Htr2c	-0.552311	0.158888	0.000460005	n
ENSMUSG00000037679	Inf2	-0.671419	0.182634	0.000460913	n
ENSMUSG00000029420	Rimbp2	-1.08876	0.224454	0.000460913	y
ENSMUSG00000032089	Il10ra	-1.83712	0.342797	0.000461862	n
ENSMUSG00000046152	Fut10	0.89084	0.197311	0.000464677	y
ENSMUSG00000019889	Ptprk	0.846812	0.204236	0.000478023	y
ENSMUSG00000021728	Emb	-0.47041	0.152077	0.000481069	n
ENSMUSG00000028430	Nol6	-0.136293	0.180619	0.000481069	n
ENSMUSG00000031706	Rfx1	1.20483	0.237033	0.000481069	n
ENSMUSG00000044933	Sstr3	-1.97563	0.346898	0.000487116	n
ENSMUSG00000055978	Fut2	-0.313597	0.587206	0.000487116	n
ENSMUSG00000032328	Tmem30a	-0.379663	0.212163	0.000491508	y
ENSMUSG00000007656	Arpp19	-1.02172	0.19241	0.000496393	y
ENSMUSG00000037469	Acp7	-2.37021	0.385874	0.00050032	n
ENSMUSG00000106047	-	1.00721	0.439801	0.000500852	n
ENSMUSG00000020225	Tmbim4	-0.540851	0.12819	0.000519022	y
ENSMUSG00000052105	Mtcl1	-0.952037	0.220555	0.000520854	n
ENSMUSG00000003518	Dusp3	-0.827811	0.166409	0.000524693	n
ENSMUSG00000015843	Rxrg	-0.779232	0.156623	0.000537503	n
ENSMUSG00000045294	Insig1	-0.983068	0.21581	0.00053883	n
ENSMUSG00000055026	Gabrg3	-0.545656	0.207075	0.00053883	n
ENSMUSG00000045613	Chrm2	-1.48894	0.287659	0.000552871	y
ENSMUSG00000026904	Slc4a10	-0.401012	0.137611	0.000572759	y
ENSMUSG00000044576	Gareml	0.677016	0.410542	0.000582773	n
ENSMUSG00000076439	Mog	0.198913	0.156249	0.000586089	n
ENSMUSG00000033740	St18	0.0445369	0.257714	0.000595104	n
ENSMUSG00000050043	Tmx2	-0.412114	0.117821	0.000597062	y
ENSMUSG00000067212	-	-1.33883	0.240402	0.000616341	n
ENSMUSG00000027198	Ext2	0.147523	0.200119	0.000627933	n
ENSMUSG00000020317	Theg	-7.11342	1.11872	0.000628275	y
ENSMUSG00000025318	Jph3	0.367197	0.257728	0.000628808	n
ENSMUSG00000069662	Marcks	0.654402	0.137285	0.000639244	n
ENSMUSG00000006522	Itih3	1.4454	0.281306	0.000639244	y
ENSMUSG00000070520	Ndnl2	0.162098	0.1766	0.000640122	n
ENSMUSG00000034118	Tpst1	-0.055995	0.192922	0.000648586	y
ENSMUSG00000032807	Alox12b	5.4812	0.931632	0.000651935	n
ENSMUSG00000037852	Cpe	-0.21834	0.18832	0.000664632	n
ENSMUSG00000114501	-	1.15734	0.243173	0.000667566	n
ENSMUSG00000022594	Lynx1	-1.11175	0.248715	0.000668241	n
ENSMUSG00000003746	Man1a	-0.687777	0.156923	0.000674545	y
ENSMUSG00000033633	Clec18a	-1.28564	0.286755	0.000688556	y
ENSMUSG00000006575	Rundc3a	-0.875491	0.169851	0.000709664	n
ENSMUSG00000021190	Lgmn	-0.511042	0.119757	0.000709664	y
ENSMUSG00000053137	Mapk11	-1.72932	0.310233	0.000710526	y
ENSMUSG00000062190	Lancl2	-0.802799	0.164274	0.000729176	y
ENSMUSG00000057963	Itpk1	-0.434589	0.20061	0.000729205	y
ENSMUSG00000038843	Gcnt1	1.46868	0.3584	0.000743129	n
ENSMUSG00000005672	Kit	-1.16511	0.201755	0.000750587	n
ENSMUSG00000100862	-	1.07969	0.355902	0.000750587	n
ENSMUSG00000026042	Col5a2	-1.98336	0.333358	0.000757762	n
ENSMUSG00000015090	Ptgds	0.13497	0.223978	0.00077375	n
ENSMUSG00000031796	Cfap20	0.547116	0.139164	0.000789258	n
ENSMUSG00000026834	Acvr1c	-0.0794123	0.157421	0.00080275	n
ENSMUSG00000036155	Mgat5	-0.82966	0.165315	0.000811757	n
ENSMUSG00000030075	Cntn3	-1.23955	0.224438	0.000811816	y
ENSMUSG00000036766	Dner	0.28134	0.130146	0.000855438	n
ENSMUSG00000020483	Dynll2	-0.600275	0.168383	0.000855438	y
ENSMUSG00000027574	Nkain4	0.645089	0.139321	0.00085701	y
ENSMUSG00000020684	Rasl10b	-0.520092	0.158212	0.0008764	n
ENSMUSG00000029838	Ptn	-0.667552	0.138336	0.000878998	y
ENSMUSG00000044499	Hs3st5	-1.77268	0.365632	0.000884179	y
ENSMUSG00000022103	Gfra2	-1.65587	0.277213	0.000907427	n
ENSMUSG00000056306	Sertm1	2.26024	0.457764	0.000907427	n
ENSMUSG00000032172	Olfm2	-0.726174	0.163448	0.000907427	y
ENSMUSG00000024085	Man2a1	-0.796272	0.171977	0.000909494	n
ENSMUSG00000027506	Tpd52	-0.91072	0.163714	0.000913106	y
ENSMUSG00000027894	Slc6a17	-0.764737	0.149744	0.000913691	n
ENSMUSG00000031673	Cdh11	-0.716776	0.156961	0.000913691	y
ENSMUSG00000066129	Kndc1	0.247483	0.162513	0.000922234	n
ENSMUSG00000000567	Sox9	0.503811	0.207924	0.000922234	y
ENSMUSG00000038702	Dsel	-0.231117	0.168724	0.000924636	y
ENSMUSG00000024665	Fads2	0.713565	0.168738	0.000945482	n
ENSMUSG00000019194	Scn1b	-1.11925	0.230506	0.000949204	n
ENSMUSG00000068122	Agtr2	1.77759	0.481826	0.000953164	n
ENSMUSG00000063260	Syt10	1.7984	0.363653	0.000953164	y
ENSMUSG00000032902	Slc16a1	-0.0804909	0.217514	0.000953851	n
ENSMUSG00000020486	38231	-0.0986417	0.135209	0.000958169	n
ENSMUSG00000024172	St6gal2	-1.20837	0.239893	0.000962733	y
ENSMUSG00000020656	Grhl1	0.663657	0.175611	0.000972228	y
ENSMUSG00000049892	Rasd1	0.465797	0.329942	0.000989803	n
ENSMUSG00000056553	Ptprn2	-0.246157	0.233794	0.000989803	n
ENSMUSG00000038212	Mfsd14b	0.340985	0.231984	0.000989803	y
ENSMUSG00000032589	Bsn	-1.02612	0.190339	0.0010036	y
ENSMUSG00000028364	Tnc	-1.42053	0.265478	0.00102258	n
ENSMUSG00000046159	Chrm3	0.93333	0.277167	0.00104511	n
ENSMUSG00000075318	Scn2a1	-0.716586	0.15468	0.00105011	y
ENSMUSG00000039943	Plcb4	-0.735209	0.164125	0.00107001	n
ENSMUSG00000068196	Col8a1	-1.69743	0.548361	0.00107001	y
ENSMUSG00000031591	Asah1	-0.514039	0.11811	0.00107001	y
ENSMUSG00000021782	Dlg5	0.953399	0.211235	0.00107145	n
ENSMUSG00000071226	Cecr2	1.30755	0.256549	0.00107145	n
ENSMUSG00000041423	Paqr6	1.12921	0.243991	0.00107941	n
ENSMUSG00000112161	-	5.40734	0.883849	0.00108274	n
ENSMUSG00000039601	Rcan2	-0.314073	0.201323	0.00111126	y
ENSMUSG00000042203	Tbc1d22b	0.185399	0.282744	0.00111332	n
ENSMUSG00000109401	-	1.62049	0.767746	0.0011781	n
ENSMUSG00000051379	Flrt3	0.991909	0.204913	0.00118708	y
ENSMUSG00000026608	Kctd3	-0.325614	0.146515	0.00119116	n
ENSMUSG00000032125	Robo4	0.351146	0.431595	0.00120001	n
ENSMUSG00000004567	Mcoln1	-0.0136078	0.243821	0.00120001	y
ENSMUSG00000047123	Ticam1	0.452828	0.747096	0.00120155	n
ENSMUSG00000031558	Slit2	-1.1012	0.216032	0.00121048	n
ENSMUSG00000105366	-	-4.26415	0.6747	0.00121286	y
ENSMUSG00000038172	Ttc39b	-0.947548	0.180489	0.00122487	n
ENSMUSG00000020864	Ankrd40	-0.222216	0.181598	0.00124659	y
ENSMUSG00000035891	Cerk	0.0939742	0.179634	0.00125871	n
ENSMUSG00000031133	Arhgef6	0.156284	0.255858	0.00126551	n
ENSMUSG00000045655	Fam216b	6.4138	1.27814	0.00128852	y
ENSMUSG00000001482	Def8	0.176241	0.280279	0.0013223	y
ENSMUSG00000050931	Sgms2	-0.033617	0.220555	0.00133262	n
ENSMUSG00000036564	Ndrg4	-0.910412	0.176827	0.00134791	n
ENSMUSG00000028528	Dnajc6	-0.722038	0.132628	0.00134976	y
ENSMUSG00000025964	Adam23	-0.719591	0.155148	0.00135405	y
ENSMUSG00000038400	Pmepa1	-1.47673	0.2569	0.00136128	n
ENSMUSG00000067071	Hes6	1.3789	0.333507	0.00136814	n
ENSMUSG00000028020	Glrb	-0.406294	0.174149	0.00137558	y
ENSMUSG00000059900	Tmem40	-6.68673	1.06605	0.00137967	n
ENSMUSG00000021476	Habp4	-0.589635	0.143459	0.00138807	n
ENSMUSG00000019027	Dnah1	1.34016	0.298374	0.00139325	y
ENSMUSG00000036943	Rab8b	0.742834	0.187649	0.00139556	n
ENSMUSG00000037892	Pcdh18	-1.03954	0.195791	0.00139556	n
ENSMUSG00000036430	Tbcc	0.438181	0.447194	0.00139957	n
ENSMUSG00000026443	Lrrn2	0.231916	0.171796	0.00140645	n
ENSMUSG00000043592	Unc5cl	1.94533	1.22601	0.00140645	y
ENSMUSG00000009207	Lnpk1	-0.357936	0.144531	0.0014087	y
ENSMUSG00000021219	Rgs6	-1.35564	0.259939	0.00142137	n
ENSMUSG00000044948	Cfap43	2.61008	0.625501	0.00144501	y
ENSMUSG00000029765	Plxna4	-1.22052	0.224838	0.00146833	y
ENSMUSG00000032507	Fbxl2	-0.695876	0.135304	0.00149044	n
ENSMUSG00000014905	Dnajb9	-0.191516	0.148169	0.00150455	n
ENSMUSG00000066357	Wdr6	0.747389	0.172811	0.00151874	n
ENSMUSG00000031461	Myom2	-3.59323	0.850871	0.00152595	y
ENSMUSG00000045625	Pigz	-0.269562	0.226307	0.00154825	n
ENSMUSG00000038375	Trp53inp2	-0.331161	0.20857	0.00157128	n
ENSMUSG00000028773	Fabp3	-0.872087	0.187327	0.00159066	n
ENSMUSG00000022131	Gpr180	0.136232	0.301009	0.00163222	y
ENSMUSG00000048001	Hes5	0.696637	0.473321	0.00167737	n
ENSMUSG00000062991	Nrg1	1.88236	0.326697	0.0016819	n
ENSMUSG00000031827	Cotl1	0.712229	0.24444	0.00170301	n
ENSMUSG00000050783	Htr1f	-1.00945	0.217102	0.00170482	n
ENSMUSG00000103103	-	-0.227202	0.471203	0.00170482	n
ENSMUSG00000025738	Fbxl16	-0.521822	0.14686	0.00170482	y
ENSMUSG00000039720	Got1l1	5.01428	0.941135	0.00171993	y
ENSMUSG00000020674	Pxdn	-0.63024	0.159762	0.00172555	y
ENSMUSG00000031278	Acsl4	-0.6617	0.158624	0.00174169	y
ENSMUSG00000019966	Kitl	0.401364	0.159713	0.00178539	y
ENSMUSG00000038267	Slc22a23	-0.618988	0.177584	0.00179395	n
ENSMUSG00000026663	Atf6	-0.787107	0.16433	0.0018158	y
ENSMUSG00000036699	Zcchc12	0.918337	0.20684	0.0018158	y
ENSMUSG00000029716	Tfr2	0.483174	0.222366	0.0018158	y
ENSMUSG00000020311	Erlec1	-0.401719	0.117465	0.00181893	n
ENSMUSG00000028518	Prkaa2	-1.17967	0.223976	0.00181893	y
ENSMUSG00000029659	Medag	-3.76076	0.57529	0.00182516	n
ENSMUSG00000049313	Sorl1	-0.877284	0.167265	0.00184067	y
ENSMUSG00000020014	Cfap54	1.05914	0.287879	0.00187438	n
ENSMUSG00000040774	Cept1	-0.0421814	0.143699	0.00192177	y
ENSMUSG00000078117	Gm16485	-1.26078	0.325774	0.00192695	n
ENSMUSG00000024298	Zfp871	0.763009	0.217555	0.00193419	n
ENSMUSG00000051343	-	-0.816758	0.250882	0.00198021	n
ENSMUSG00000041594	Tmtc4	0.67389	0.19917	0.00198622	n
ENSMUSG00000028833	Ncdn	0.226812	0.197778	0.0019981	n
ENSMUSG00000038745	Nlrp6	5.92514	1.25225	0.00202219	n
ENSMUSG00000035376	Hacd2	0.421934	0.220257	0.00202276	n
ENSMUSG00000037795	N4bp2	1.68185	0.299985	0.00204703	n
ENSMUSG00000027776	Il12a	-3.19961	0.626643	0.00205462	n
ENSMUSG00000043998	Mgat2	-0.204853	0.24762	0.00205462	y
ENSMUSG00000019877	Serinc1	-0.563625	0.143805	0.0020634	y
ENSMUSG00000111002	-	-6.70781	1.24953	0.0020669	n
ENSMUSG00000005973	Rcn1	0.661281	0.279001	0.00207452	n
ENSMUSG00000030654	Arl6ip1	-0.584931	0.136074	0.00207462	y
ENSMUSG00000002957	Ap2a2	-0.781978	0.149791	0.00207525	n
ENSMUSG00000055430	Nap1l5	0.406087	0.168376	0.00208773	n
ENSMUSG00000062151	Unc13c	0.607032	0.286523	0.00208773	y
ENSMUSG00000030452	Nipa2	0.316214	0.287328	0.00208784	y
ENSMUSG00000047446	Arl4a	-0.227624	0.131126	0.00210003	n
ENSMUSG00000074657	Kif5a	-0.232991	0.206231	0.00210003	y
ENSMUSG00000029673	Auts2	0.859378	0.164441	0.00213818	n
ENSMUSG00000023043	Krt18	6.21996	1.01199	0.00214185	y
ENSMUSG00000072825	Cep170b	-0.386401	0.183047	0.00215339	n
ENSMUSG00000054027	Nt5dc3	0.55078	0.216606	0.00215339	y
ENSMUSG00000021779	Thrb	0.50346	0.179571	0.00217545	n
ENSMUSG00000031297	Slc7a3	0.99599	0.192179	0.00218291	n
ENSMUSG00000031441	Atp11a	0.143973	0.159507	0.00218527	n
ENSMUSG00000019146	Cacng2	-0.911422	0.18898	0.0022152	n
ENSMUSG00000057068	Fam47e	4.05494	1.14732	0.00221546	y
ENSMUSG00000074634	-	-0.28606	0.153608	0.002226	n
ENSMUSG00000053897	Slc39a8	1.311	0.451067	0.00222797	n
ENSMUSG00000035778	Ggta1	0.0903139	0.340951	0.00223141	n
ENSMUSG00000026202	Tuba4a	-0.951742	0.183145	0.00223141	y
ENSMUSG00000091264	Smim13	-0.762391	0.14634	0.00225397	y
ENSMUSG00000106475	-	2.12341	0.596433	0.00226737	n
ENSMUSG00000022122	Ednrb	0.678589	0.142995	0.00228854	n
ENSMUSG00000026241	Nppc	1.51418	0.397545	0.00230179	n
ENSMUSG00000041653	Pnpla3	-1.22854	0.246254	0.00230616	n
ENSMUSG00000027254	Map1a	-0.449645	0.142012	0.00234265	n
ENSMUSG00000031837	Necab2	1.28043	0.25385	0.00235658	y
ENSMUSG00000032531	Amotl2	0.946086	0.277697	0.00239522	n
ENSMUSG00000029561	Oasl2	0.191841	0.340247	0.00243385	n
ENSMUSG00000030125	Lrrc23	3.49353	0.587265	0.00243385	y
ENSMUSG00000010048	Ifrd2	-0.0244869	0.240155	0.00243518	n
ENSMUSG00000019880	Rspo3	1.71902	0.319341	0.0024354	y
ENSMUSG00000043631	Ecm2	0.393072	0.253704	0.00246849	n
ENSMUSG00000033055	Ankrd54	1.35356	0.342797	0.00253681	n
ENSMUSG00000035168	Tanc1	0.64384	0.246332	0.00256815	n
ENSMUSG00000023017	Asic1	-0.799719	0.173629	0.00258077	n
ENSMUSG00000028381	Ugcg	-0.740133	0.165782	0.00258077	y
ENSMUSG00000021069	Pygl	1.14846	0.281896	0.00260804	n
ENSMUSG00000028687	Mutyh	-0.190923	0.514326	0.00263815	n
ENSMUSG00000097322	-	-1.6407	0.828601	0.00265573	n
ENSMUSG00000003534	Ddr1	0.587731	0.231356	0.00266568	y
ENSMUSG00000040189	Ccdc114	0.862654	0.427712	0.00268348	y
ENSMUSG00000001763	Tspan33	1.19043	0.25336	0.00268745	y
ENSMUSG00000029780	Nt5c3	0.182492	0.214999	0.0027332	n
ENSMUSG00000030669	Calca	-0.588478	0.636668	0.0027481	n
ENSMUSG00000047719	Ubiad1	0.101969	0.246815	0.00275587	n
ENSMUSG00000036411	9530077C05Rik	0.82406	0.242602	0.00275587	y
ENSMUSG00000033965	Slc16a2	0.788942	0.188389	0.00282142	n
ENSMUSG00000036907	C1ql2	5.40637	0.843134	0.00283658	n
ENSMUSG00000038894	Irs2	0.63919	0.223497	0.00284822	y
ENSMUSG00000104291	-	2.05096	0.803906	0.00284974	n
ENSMUSG00000032549	Rab6b	-0.826276	0.185881	0.00285478	y
ENSMUSG00000043300	B3galnt1	-0.169745	0.1343	0.00285729	y
ENSMUSG00000041773	Enc1	-0.821857	0.155079	0.00287981	y
ENSMUSG00000046743	Fat4	2.06741	0.358617	0.00288064	n
ENSMUSG00000050069	Grem2	-1.42888	0.262219	0.00288064	y
ENSMUSG00000003134	Tbc1d8	-0.837586	0.236452	0.00289988	n
ENSMUSG00000026960	Arl6ip6	0.642819	0.161673	0.00292081	n
ENSMUSG00000027966	Col11a1	0.336297	0.370041	0.00293049	n
ENSMUSG00000111107	-	-0.403424	0.577616	0.00293049	n
ENSMUSG00000027270	Lamp5	-0.657091	0.162852	0.00293049	y
ENSMUSG00000053153	Spag16	6.55703	1.14464	0.00294741	y
ENSMUSG00000021719	Rgs7bp	-0.632199	0.12755	0.002964	n
ENSMUSG00000034926	Dhcr24	-0.996757	0.219017	0.00298165	n
ENSMUSG00000040659	Efhd2	-0.976448	0.184918	0.00300468	y
ENSMUSG00000049112	Oxtr	1.94385	0.435777	0.00300759	n
ENSMUSG00000031012	Cask	-0.874691	0.166902	0.00309178	y
ENSMUSG00000033595	Lgi3	-0.562164	0.22751	0.0031319	n
ENSMUSG00000059187	Fam19a1	0.507445	0.171558	0.0031319	y
ENSMUSG00000030043	Tacr1	1.7183	0.332884	0.00319171	n
ENSMUSG00000006373	Pgrmc1	0.327783	0.1237	0.00319171	y
ENSMUSG00000059854	Hydin	3.30673	0.644661	0.00319706	y
ENSMUSG00000030340	Scnn1a	4.18358	0.997223	0.00319916	n
ENSMUSG00000044328	Trp53i13	1.7438	0.437679	0.00322478	n
ENSMUSG00000092274	-	-0.246919	0.217704	0.00325469	n
ENSMUSG00000028995	Fam126a	1.33367	0.255482	0.00326406	y
ENSMUSG00000047021	Ccdc108	1.22475	0.373696	0.00327809	n
ENSMUSG00000035566	Pcdh17	0.67373	0.160602	0.00330212	n
ENSMUSG00000004902	Slc25a18	0.630986	0.173918	0.00330729	n
ENSMUSG00000109829	-	-0.0381032	0.487817	0.00330729	n
ENSMUSG00000028133	Rwdd3	1.43561	0.265906	0.00330996	n
ENSMUSG00000030898	Cckbr	-0.915037	0.196112	0.00333155	y
ENSMUSG00000061601	-	-0.783707	0.163756	0.00333184	y
ENSMUSG00000050947	Amigo1	-0.660314	0.153545	0.00333721	y
ENSMUSG00000022617	Chkb	0.562599	0.168673	0.00334285	n
ENSMUSG00000024743	Syt7	-0.920863	0.212436	0.00337765	n
ENSMUSG00000027188	Pamr1	-0.937703	0.283064	0.00337765	n
ENSMUSG00000025892	Gria4	-0.592801	0.141286	0.00338036	y
ENSMUSG00000102692	Dchs2	2.64191	0.772337	0.00338504	y
ENSMUSG00000052581	Lrrtm4	0.567777	0.165303	0.00342472	n
ENSMUSG00000024957	Kcnk4	-1.3349	0.268455	0.00345346	n
ENSMUSG00000036067	Slc2a6	-1.21635	0.234169	0.00346518	y
ENSMUSG00000051351	Zfp46	0.255027	0.190576	0.00348548	n
ENSMUSG00000041046	Ramp3	0.0452893	0.284173	0.00348548	y
ENSMUSG00000109353	-	0.264567	0.261122	0.00352476	n
ENSMUSG00000107272	-	-3.97147	0.642032	0.00356543	y
ENSMUSG00000030695	Aldoa	-0.622762	0.136857	0.00359615	n
ENSMUSG00000004637	Wwox	-0.931292	0.185868	0.00359615	y
ENSMUSG00000031951	Tmem231	0.956046	0.202493	0.00369093	n
ENSMUSG00000058248	Kcnh1	-1.05564	0.198583	0.00369093	y
ENSMUSG00000024121	Atp6v0c	-0.632379	0.135376	0.00369093	y
ENSMUSG00000049928	Glp2r	6.11439	0.963829	0.00370352	n
ENSMUSG00000037474	Dtl	-2.5503	0.439906	0.00373679	y
ENSMUSG00000020216	Jsrp1	-1.33177	0.271592	0.00375069	y
ENSMUSG00000051331	Cacna1c	0.652108	0.165385	0.00375608	n
ENSMUSG00000056069	Fam105a	0.270376	0.257068	0.00384478	y
ENSMUSG00000032121	Tmem218	-0.501526	0.132377	0.00386291	n
ENSMUSG00000040703	Cyp2s1	2.01345	0.483211	0.00386912	n
ENSMUSG00000030554	Synm	1.16077	0.224364	0.00396977	y
ENSMUSG00000027520	Zdbf2	1.25895	0.241722	0.00397832	y
ENSMUSG00000010721	Lmbr1	0.140809	0.147344	0.00397975	n
ENSMUSG00000020032	Nuak1	-0.854925	0.229973	0.00398239	n
ENSMUSG00000102344	-	0.933887	0.271213	0.00399079	n
ENSMUSG00000038976	Ppp1r9b	-0.306309	0.192073	0.00399582	n
ENSMUSG00000037995	Igsf9	1.08322	0.673202	0.00405672	n
ENSMUSG00000032452	Clstn2	-1.3065	0.268154	0.00409698	y
ENSMUSG00000049624	Slc17a5	-0.34627	0.140783	0.00413237	y
ENSMUSG00000049556	Lingo1	-0.974754	0.195186	0.0041484	y
ENSMUSG00000048148	Nwd1	0.586039	0.191516	0.00415911	n
ENSMUSG00000026697	Myoc	1.76495	0.813156	0.0042897	n
ENSMUSG00000050556	Kcnb1	-0.639553	0.155222	0.0042897	n
ENSMUSG00000035357	Pdzrn3	0.858294	0.215378	0.00435166	y
ENSMUSG00000026107	Nabp1	-0.719561	0.220191	0.00437983	y
ENSMUSG00000050074	Spink8	0.794249	0.213406	0.00439392	n
ENSMUSG00000020627	Klhl29	-1.18244	0.222283	0.00444922	y
ENSMUSG00000034853	Acot11	0.192572	0.257771	0.00447315	n
ENSMUSG00000053286	Trmt1l	0.308108	0.174492	0.00448304	n
ENSMUSG00000030621	-	-0.550808	0.185793	0.00448519	y
ENSMUSG00000075707	-	6.76601	0.960975	0.00449107	n
ENSMUSG00000028565	Nfia	0.0989891	0.167542	0.00449107	y
ENSMUSG00000048794	Cfap100	1.52203	0.377906	0.00449107	y
ENSMUSG00000022664	Slc35a5	-0.391888	0.157042	0.00449107	y
ENSMUSG00000027784	Ppm1l	-0.915775	0.20701	0.00449107	y
ENSMUSG00000097311	-	0.897613	0.247387	0.00450777	n
ENSMUSG00000027217	Tspan18	3.37723	0.628405	0.00456167	n
ENSMUSG00000044534	Ackr2	-6.94437	1.06441	0.00463499	n
ENSMUSG00000052861	Dnah6	1.34555	0.557134	0.00463499	n
ENSMUSG00000058290	Espl1	-0.241282	0.825413	0.00463499	n
ENSMUSG00000029156	Sgcb	-0.343532	0.159531	0.00463499	y
ENSMUSG00000022766	Serpind1	0.83728	0.31618	0.00464556	n
ENSMUSG00000031703	Itfg1	0.171082	0.200976	0.00464556	n
ENSMUSG00000032289	Thsd4	1.41581	0.364778	0.00464556	n
ENSMUSG00000109013	-	6.53387	1.33375	0.00464556	y
ENSMUSG00000042671	Rgs8	-1.19636	0.241578	0.00464823	n
ENSMUSG00000050967	Creg2	-0.607041	0.199673	0.00464823	y
ENSMUSG00000039714	Cplx3	-1.37201	0.279883	0.00465454	n
ENSMUSG00000102448	-	2.91797	1.05479	0.00465984	n
ENSMUSG00000047379	B4gat1	-0.297456	0.127274	0.0046916	y
ENSMUSG00000025855	Prkar1b	-0.850088	0.17295	0.00476139	y
ENSMUSG00000056258	Kcnq3	-0.90526	0.189983	0.00479237	y
ENSMUSG00000022861	Dgkg	1.27235	0.254713	0.00479725	n
ENSMUSG00000027312	Atrn	-0.635243	0.16892	0.00481656	n
ENSMUSG00000030089	Slc41a3	-1.21093	0.290994	0.00481656	n
ENSMUSG00000024798	Htr7	-0.413182	0.390216	0.00486044	n
ENSMUSG00000036565	Ttyh3	-0.389545	0.156371	0.00486171	n
ENSMUSG00000056999	Ide	-0.102614	0.197309	0.00486755	n
ENSMUSG00000018196	Glrx2	0.364322	0.166972	0.00488277	n
ENSMUSG00000061731	Ext1	-0.856028	0.183878	0.00488637	y
ENSMUSG00000045871	Slitrk6	-1.26905	0.636306	0.00490796	y
ENSMUSG00000059336	Slc14a1	1.35205	0.258762	0.00500266	y
ENSMUSG00000017677	Wsb1	0.600929	0.160752	0.00501061	y
ENSMUSG00000051323	Pcdh19	0.908204	0.19157	0.00501478	n
ENSMUSG00000089809	-	-1.80461	0.332981	0.0050361	y
ENSMUSG00000039262	Prrc2b	-0.748381	0.163442	0.00506487	n
ENSMUSG00000016382	Pls3	-0.526895	0.145263	0.00509926	n
ENSMUSG00000001827	Folr1	7.03273	1.16878	0.00509926	y
ENSMUSG00000054920	Klhl5	0.81978	0.170839	0.00514603	n
ENSMUSG00000085058	-	-3.0241	0.546294	0.00514695	y
ENSMUSG00000020000	Moxd1	0.877078	0.263754	0.00518511	n
ENSMUSG00000025551	Fgf14	0.0370604	0.142467	0.00520846	n
ENSMUSG00000025529	Zfp711	1.11056	0.238224	0.00524554	n
ENSMUSG00000021733	Slc4a7	0.708374	0.169319	0.00530831	n
ENSMUSG00000021638	Ocln	0.227781	0.17824	0.00535969	n
ENSMUSG00000034218	Atm	-0.0784505	0.218705	0.00535969	y
ENSMUSG00000056158	Car10	-0.630178	0.165004	0.00537023	y
ENSMUSG00000030270	Cpne9	-2.10118	0.376126	0.00537861	n
ENSMUSG00000034780	B3galt1	-0.310144	0.16963	0.00538179	n
ENSMUSG00000047361	Gm973	0.635262	0.270111	0.00545482	y
ENSMUSG00000032046	Abhd12	-0.444664	0.206384	0.00554721	y
ENSMUSG00000015981	Stk32c	-1.76499	0.336526	0.00559966	n
ENSMUSG00000033615	Cplx1	-0.916102	0.21636	0.00559966	y
ENSMUSG00000028211	Trp53inp1	0.0393857	0.225285	0.00560316	n
ENSMUSG00000040907	Atp1a3	-0.607405	0.141516	0.00561811	n
ENSMUSG00000035189	Ano4	0.663528	0.18091	0.00563852	n
ENSMUSG00000097834	-	5.87687	1.11015	0.00563852	n
ENSMUSG00000098204	-	-6.0191	1.23223	0.00563852	n
ENSMUSG00000037253	Mex3c	-0.188284	0.194766	0.00565638	n
ENSMUSG00000035901	Dennd5a	-0.132047	0.124421	0.0057146	n
ENSMUSG00000021700	Rab3c	-0.912544	0.180948	0.00575729	y
ENSMUSG00000027452	Acss1	0.726426	0.233826	0.00580473	n
ENSMUSG00000074785	Plxnc1	0.875129	0.199216	0.00580955	n
ENSMUSG00000079523	-	-0.90214	0.201445	0.00580955	n
ENSMUSG00000043020	Wdr63	4.48272	1.32434	0.00581267	y
ENSMUSG00000062257	Opcml	-0.917361	0.198289	0.00581446	y
ENSMUSG00000033966	Cdkl4	0.898244	0.216016	0.00582435	y
ENSMUSG00000042589	Cux2	-1.35167	0.27705	0.00583065	n
ENSMUSG00000022360	Atad2	-1.06688	0.259542	0.00583147	n
ENSMUSG00000067594	Krt77	2.12943	0.480156	0.00583838	n
ENSMUSG00000020866	Cacna1g	-0.879616	0.194669	0.00587693	n
ENSMUSG00000037738	Nek5	2.97686	1.04001	0.00589164	y
ENSMUSG00000036622	Atp13a2	-0.445967	0.143576	0.00615519	n
ENSMUSG00000019210	Atp6v1e1	-0.579415	0.138024	0.00615519	y
ENSMUSG00000063077	Kif1b	-0.51367	0.13705	0.00615519	y
ENSMUSG00000034591	Slc41a2	-0.904223	0.1966	0.00617035	n
ENSMUSG00000028931	Kcnab2	-0.459791	0.259091	0.00617159	n
ENSMUSG00000037752	Xkr8	1.08623	0.2353	0.00617159	n
ENSMUSG00000027459	Fam110a	0.919055	0.323585	0.00619067	n
ENSMUSG00000018398	39692	-0.590663	0.148452	0.00619067	y
ENSMUSG00000038453	Srcin1	-0.43358	0.173518	0.00621155	n
ENSMUSG00000000202	Btbd17	-0.319736	0.602826	0.00621155	y
ENSMUSG00000026674	Ddr2	0.221228	0.29632	0.00621515	n
ENSMUSG00000047797	Gjb1	-0.0247036	0.224896	0.00624255	n
ENSMUSG00000028086	Fbxw7	-0.573455	0.137399	0.00635027	y
ENSMUSG00000038855	Itpkb	0.382452	0.235697	0.00635733	n
ENSMUSG00000013766	Ly6g6e	-2.36546	0.454186	0.00645373	n
ENSMUSG00000002831	Plin4	0.407737	0.305206	0.00651712	n
ENSMUSG00000026556	Vangl2	0.999236	0.24604	0.00651712	n
ENSMUSG00000038486	Sv2a	-0.6798	0.167034	0.00651798	n
ENSMUSG00000036062	Phf24	-1.07437	0.212004	0.00658272	y
ENSMUSG00000026640	Plxna2	-0.634158	0.153229	0.00659605	n
ENSMUSG00000002341	Ncan	-0.659969	0.156358	0.00662765	y
ENSMUSG00000054135	-	0.622671	0.654878	0.00662774	n
ENSMUSG00000049940	Pgrmc2	-0.411152	0.139209	0.00663862	n
ENSMUSG00000020393	Kremen1	-1.09882	0.291092	0.00678988	n
ENSMUSG00000054408	Spcs3	-0.309371	0.129385	0.00682432	y
ENSMUSG00000059974	Ntm	-0.557814	0.128698	0.00686981	y
ENSMUSG00000029063	Nadk	0.815278	0.17336	0.00688104	n
ENSMUSG00000037031	Tspan15	0.866026	0.257574	0.00688104	n
ENSMUSG00000064036	Mro	0.370826	0.232981	0.00688104	y
ENSMUSG00000018581	Dnah11	6.25352	1.16212	0.00692414	n
ENSMUSG00000020788	Atp2a3	2.05343	0.475009	0.00707498	n
ENSMUSG00000046020	Pofut1	0.594602	0.184491	0.00722242	y
ENSMUSG00000045377	Tmem88	-1.11918	0.23419	0.00725957	y
ENSMUSG00000022783	Spag6l	1.41576	0.355347	0.00725957	y
ENSMUSG00000003974	Grm3	-0.747656	0.168055	0.00728183	y
ENSMUSG00000021013	Ttc8	0.70113	0.155177	0.00728988	n
ENSMUSG00000068748	Ptprz1	0.530887	0.147717	0.00734032	y
ENSMUSG00000020836	Coro6	-1.40688	0.307935	0.0073506	n
ENSMUSG00000031751	Amfr	-0.0732525	0.119613	0.0073506	n
ENSMUSG00000030087	Klf15	0.895713	0.253851	0.00736076	n
ENSMUSG00000043445	Pgp	0.308445	0.46469	0.00740602	n
ENSMUSG00000022307	Oxr1	-0.741739	0.145553	0.00741854	n
ENSMUSG00000006611	Hfe	-0.781489	0.200853	0.00750424	n
ENSMUSG00000030495	Slc7a10	0.860846	0.334355	0.00756875	n
ENSMUSG00000025194	Abcc2	-3.71365	1.24854	0.00763655	n
ENSMUSG00000048126	Col6a3	2.097	0.86428	0.00781904	n
ENSMUSG00000055538	Zcchc24	0.274788	0.165088	0.0079629	n
ENSMUSG00000060798	Intu	1.17219	0.269266	0.00803687	n
ENSMUSG00000107148	-	1.91015	0.948905	0.00803687	n
ENSMUSG00000026235	Epha4	0.824754	0.189868	0.00803907	n
ENSMUSG00000059498	Fcgr3	-0.542142	0.125879	0.00803907	n
ENSMUSG00000097443	-	-0.0423169	0.285275	0.00803907	n
ENSMUSG00000042115	Klhdc8a	-3.10166	0.520935	0.00806018	y
ENSMUSG00000008540	Mgst1	0.876138	0.21263	0.00807617	y
ENSMUSG00000028048	Gba	-0.612253	0.142953	0.00811822	n
ENSMUSG00000087528	-	-0.968155	0.207614	0.00812256	y
ENSMUSG00000021340	-	0.813682	0.20899	0.00817698	n
ENSMUSG00000026546	Cfap45	1.29908	0.289003	0.0082023	y
ENSMUSG00000040929	Rfx3	1.04538	0.229272	0.00823898	y
ENSMUSG00000039697	Ncoa7	-0.487364	0.136874	0.00827089	n
ENSMUSG00000020321	Mdh1	-0.546341	0.1286	0.00827094	n
ENSMUSG00000041362	Shtn1	0.486135	0.171669	0.00837971	n
ENSMUSG00000023033	Scn8a	-0.795156	0.192852	0.00839137	y
ENSMUSG00000024411	Aqp4	0.432552	0.150922	0.00847161	n
ENSMUSG00000000126	Wnt9a	-2.62687	0.476299	0.00850962	n
ENSMUSG00000100303	-	-1.97021	0.384569	0.00850962	y
ENSMUSG00000029442	Wdr66	1.55938	0.417817	0.00865716	n
ENSMUSG00000026649	Cfap126	2.73232	0.671408	0.00866494	y
ENSMUSG00000066652	Lefty2	1.87805	0.424104	0.00879442	n
ENSMUSG00000056966	Gjc3	0.0833949	0.148578	0.0088644	n
ENSMUSG00000098702	-	1.63957	0.362543	0.0088644	n
ENSMUSG00000112229	-	-0.232468	0.70666	0.00893144	n
ENSMUSG00000038115	Ano2	0.996994	0.269645	0.00897674	n
ENSMUSG00000017400	Stac2	-1.0444	0.2122	0.00900302	y
ENSMUSG00000059995	Atxn7l3	-0.929458	0.225604	0.00900513	n
ENSMUSG00000013076	Amotl1	0.125105	0.262487	0.00909491	y
ENSMUSG00000014813	Stc1	1.12551	0.253414	0.00911375	n
ENSMUSG00000017740	Slc12a5	-0.459657	0.132377	0.00919091	n
ENSMUSG00000024570	Rbfa	0.61785	0.362169	0.0092138	n
ENSMUSG00000040712	Camta2	-0.217241	0.233422	0.009396	n
ENSMUSG00000026869	Psmd5	0.446487	0.216678	0.00942162	n
ENSMUSG00000020646	Mboat2	-0.516367	0.16095	0.00947938	y
ENSMUSG00000032011	Thy1	-0.550007	0.139792	0.00949665	n
ENSMUSG00000018171	Vmp1	-0.34501	0.116065	0.00949665	y
ENSMUSG00000036158	Prickle1	-0.931302	0.201694	0.0095299	n
ENSMUSG00000022580	Rhpn1	0.74448	0.278862	0.0095487	n
ENSMUSG00000056692	D17Wsu92e	-0.529802	0.156789	0.00957885	n
ENSMUSG00000060166	Zdhhc8	-0.916872	0.234268	0.00966374	n
ENSMUSG00000063626	Unc5d	0.402525	0.262156	0.00966374	n
ENSMUSG00000035545	Leng8	0.75892	0.21833	0.00966374	y
ENSMUSG00000021613	Hapln1	-0.243369	0.158284	0.00971717	y
ENSMUSG00000025969	Nrp2	1.08174	0.227741	0.0097181	n
ENSMUSG00000053398	-	0.528336	0.174171	0.00975899	n
ENSMUSG00000054728	Phactr1	-0.85263	0.170007	0.00975899	y
ENSMUSG00000030310	Slc6a1	0.351173	0.155647	0.00977706	n
ENSMUSG00000021680	Crhbp	-0.809609	0.216278	0.00990365	n
ENSMUSG00000072214	38596	-0.83695	0.218268	0.00995263	n
ENSMUSG00000105929	-	3.62936	0.668589	0.00998027	n
ENSMUSG00000005299	Letm1	-0.0110617	0.196968	0.0100292	n
ENSMUSG00000068747	Sort1	-0.648717	0.175613	0.0101304	y
ENSMUSG00000020890	Gucy2e	-0.185535	0.517282	0.0101327	n
ENSMUSG00000054263	Lifr	-0.578414	0.144984	0.0102112	y
ENSMUSG00000039960	Rhou	-0.587948	0.163381	0.0102513	n
ENSMUSG00000050379	38961	-0.894429	0.191047	0.0102513	n
ENSMUSG00000025232	Hexa	-0.320051	0.130061	0.0102513	y
ENSMUSG00000028488	Sh3gl2	-0.951267	0.21041	0.0102513	y
ENSMUSG00000031750	Il34	-0.771953	0.165895	0.0102657	y
ENSMUSG00000028461	Ccdc107	-0.0827317	0.140488	0.0102747	n
ENSMUSG00000025825	Iscu	0.21059	0.400554	0.0102747	y
ENSMUSG00000022351	Sqle	-0.6569	0.17181	0.0102747	y
ENSMUSG00000097623	-	0.2931	1.28248	0.010278	n
ENSMUSG00000062380	Tubb3	-0.658726	0.150091	0.0103194	n
ENSMUSG00000010086	Rnf112	-1.02147	0.234134	0.0103194	y
ENSMUSG00000032252	Glce	0.825978	0.1941	0.0103387	n
ENSMUSG00000021234	Fam161b	0.698952	0.216056	0.0103441	n
ENSMUSG00000055320	Tead1	1.07689	0.222828	0.0103441	n
ENSMUSG00000104132	-	-0.134949	0.431938	0.0104385	n
ENSMUSG00000060152	Pop5	0.690864	0.345767	0.0104708	n
ENSMUSG00000027490	E2f1	-1.20007	0.259255	0.0104763	n
ENSMUSG00000032360	Hcrtr2	0.830687	0.296038	0.0104763	n
ENSMUSG00000037362	Nov	0.27903	0.155876	0.0104763	n
ENSMUSG00000058488	Kl	3.36525	0.604492	0.0104763	y
ENSMUSG00000009394	Syn2	-0.802688	0.169467	0.0104763	y
ENSMUSG00000020955	Ap4s1	0.554485	0.285436	0.0104779	n
ENSMUSG00000014602	Kif1a	-0.46115	0.152215	0.0104779	y
ENSMUSG00000025016	Tm9sf3	-0.231791	0.122401	0.01048	y
ENSMUSG00000036913	Trim67	0.117855	0.725949	0.0105791	n
ENSMUSG00000003657	Calb2	1.98341	0.413244	0.0105945	n
ENSMUSG00000079055	Slc8a3	0.131665	0.206187	0.0107122	n
ENSMUSG00000068566	Myadm	-0.753849	0.203245	0.0107122	y
ENSMUSG00000066640	Fbxl18	0.208904	0.244705	0.010747	n
ENSMUSG00000052387	Trpm3	0.89663	0.236189	0.010747	y
ENSMUSG00000056427	Slit3	0.134983	0.244707	0.0107492	n
ENSMUSG00000028822	Tmem50a	-0.470303	0.130064	0.0107492	y
ENSMUSG00000054204	Fam150b	-0.233269	0.584937	0.010753	y
ENSMUSG00000038550	Ciart	-0.68627	0.177145	0.0107682	n
ENSMUSG00000026830	Ermn	0.0396764	0.176249	0.0107728	y
ENSMUSG00000028631	Kcnq4	-0.29085	0.534724	0.0107799	n
ENSMUSG00000041828	Abca8a	0.70269	0.243849	0.0107866	n
ENSMUSG00000023092	Fhl1	0.514239	0.141613	0.0108168	n
ENSMUSG00000041096	Tspyl2	0.697863	0.216609	0.0108562	n
ENSMUSG00000026991	Pkp4	0.494849	0.156852	0.0108562	y
ENSMUSG00000053647	Gper1	-0.285963	0.323331	0.0109167	n
ENSMUSG00000109122	-	-0.270755	0.248182	0.0109167	y
ENSMUSG00000044164	Rnf182	0.796123	0.226631	0.0109408	y
ENSMUSG00000024072	Yipf4	0.0293763	0.275594	0.0109408	y
ENSMUSG00000025521	Tmem192	0.0967729	0.363461	0.0110057	y
ENSMUSG00000112630	-	4.11713	0.917196	0.0110158	n
ENSMUSG00000011154	Cfap161	5.41784	0.940046	0.0110365	y
ENSMUSG00000021061	Sptb	0.491716	0.262142	0.0110711	n
ENSMUSG00000109511	-	0.064188	0.270363	0.0111334	n
ENSMUSG00000021301	Hecw1	-0.718834	0.154175	0.0111457	y
ENSMUSG00000005732	Ranbp1	0.315833	0.189066	0.011159	n
ENSMUSG00000020477	Mrps24	0.88894	0.450858	0.0111917	n
ENSMUSG00000030518	Fam189a1	-0.211271	0.156415	0.0112101	n
ENSMUSG00000027082	Tfpi	-0.61632	0.218714	0.0112325	n
ENSMUSG00000041957	Pkp2	1.21357	0.317412	0.0112369	n
ENSMUSG00000036790	Slitrk2	0.327065	0.229825	0.0112369	y
ENSMUSG00000071489	Ptgdr	4.42776	0.822641	0.0112542	n
ENSMUSG00000052026	Slc6a7	-1.0799	0.237281	0.0112685	y
ENSMUSG00000035403	Crb2	1.91201	0.722731	0.011289	y
ENSMUSG00000052428	Tmco1	0.030338	0.112813	0.0113478	y
ENSMUSG00000032380	Dapk2	-0.621796	0.721452	0.0114274	n
ENSMUSG00000021919	Chat	-6.11316	1.41176	0.0116209	n
ENSMUSG00000031618	Nr3c2	0.990213	0.245199	0.0116774	n
ENSMUSG00000032839	Trpc1	-0.576493	0.185376	0.0117022	n
ENSMUSG00000031780	Ccl17	-0.88574	0.315212	0.011733	n
ENSMUSG00000024614	Tmx3	-0.342781	0.141701	0.011733	y
ENSMUSG00000031451	Gas6	0.0269936	0.222131	0.0117456	n
ENSMUSG00000034472	Rasd2	-0.236927	0.235741	0.0117456	n
ENSMUSG00000038205	Prkab2	-0.944623	0.195461	0.0117456	n
ENSMUSG00000043557	Mdga1	1.27948	0.326028	0.0117456	n
ENSMUSG00000034640	Tiparp	0.749073	0.243773	0.0117547	n
ENSMUSG00000030652	Coq7	0.0835026	0.140653	0.0118999	n
ENSMUSG00000031997	Trpc6	-0.383216	0.23965	0.011962	y
ENSMUSG00000013858	Tmem259	0.288769	0.527942	0.0119668	n
ENSMUSG00000027210	Meis2	0.564327	0.246346	0.012027	n
ENSMUSG00000019943	Atp2b1	-0.579647	0.142147	0.0120949	n
ENSMUSG00000032482	Cspg5	-0.359041	0.105641	0.0120949	n
ENSMUSG00000035601	Trmt10b	0.256224	0.190327	0.0121239	n
ENSMUSG00000036095	Dgkb	0.705526	0.162279	0.0121469	n
ENSMUSG00000035805	Mlc1	0.552056	0.171135	0.0122007	n
ENSMUSG00000029465	Arpc3	-0.518688	0.166233	0.0123275	n
ENSMUSG00000043487	Acot6	0.97829	0.436561	0.012366	n
ENSMUSG00000027488	Snta1	-0.713169	0.184477	0.0124171	n
ENSMUSG00000044912	Syt16	0.263065	0.178692	0.0125934	y
ENSMUSG00000113126	-	-0.421185	0.747745	0.0126259	n
ENSMUSG00000098188	Sowahc	0.612248	0.252809	0.0126364	n
ENSMUSG00000056596	Trnp1	-0.928895	0.304959	0.0126819	n
ENSMUSG00000026269	Rnpepl1	0.590489	0.224884	0.0127403	n
ENSMUSG00000112121	-	5.93741	1.1593	0.0127403	y
ENSMUSG00000022698	Naa50	0.318827	0.192321	0.0129159	n
ENSMUSG00000036873	2410004B18Rik	0.85988	0.404163	0.012967	n
ENSMUSG00000040785	Ttc3	-0.446121	0.120359	0.0131887	n
ENSMUSG00000092242	-	1.37386	0.352872	0.0132805	n
ENSMUSG00000042757	Tmem108	1.01526	0.23693	0.0132805	y
ENSMUSG00000044393	Dsg2	1.87268	0.851551	0.0132809	y
ENSMUSG00000032718	Mansc1	-1.03199	0.219007	0.0132939	y
ENSMUSG00000032850	Rnft2	-0.633924	0.172985	0.0133392	n
ENSMUSG00000029802	Abcg2	-0.486993	0.13062	0.0133392	y
ENSMUSG00000049036	Tmem121	0.962587	0.466272	0.0133485	n
ENSMUSG00000038473	Nos1ap	-0.987401	0.216295	0.0133485	y
ENSMUSG00000037428	Vgf	-0.713226	0.250342	0.0134081	n
ENSMUSG00000050623	Tex40	-2.65567	0.516667	0.0135487	n
ENSMUSG00000006576	Slc4a3	-0.499358	0.133789	0.0137424	n
ENSMUSG00000026249	Serpine2	0.488256	0.131168	0.0137737	n
ENSMUSG00000109904	-	-0.559432	0.504797	0.0137737	n
ENSMUSG00000027386	Fbln7	3.1187	0.62568	0.0137737	y
ENSMUSG00000028184	Adgrl2	-0.0536253	0.189745	0.0137756	n
ENSMUSG00000053963	Stum	-0.612286	0.211601	0.0137821	n
ENSMUSG00000022255	Mtdh	0.186266	0.182634	0.0139121	n
ENSMUSG00000041571	-	-0.636221	0.164735	0.0140611	n
ENSMUSG00000028655	Mfsd2a	0.804982	0.196527	0.01415	y
ENSMUSG00000025981	Coq10b	-0.852723	0.180206	0.0141934	n
ENSMUSG00000106798	-	-0.453868	0.907167	0.0141934	n
ENSMUSG00000105843	-	0.0360632	0.166727	0.0142889	n
ENSMUSG00000029068	Ccnl2	0.586007	0.234194	0.0143496	n
ENSMUSG00000038007	Acer2	-1.18302	0.265805	0.0143882	n
ENSMUSG00000022358	Fbxo32	-0.0319061	0.271568	0.0144202	n
ENSMUSG00000048108	-	4.94117	1.20986	0.0146834	y
ENSMUSG00000026579	F5	0.991846	0.674046	0.0147662	y
ENSMUSG00000027716	Trpc3	-1.50422	0.317418	0.0147669	y
ENSMUSG00000039672	Kcne2	3.46284	0.780523	0.0148605	y
ENSMUSG00000034112	Atp2c2	4.63577	0.772499	0.0148626	n
ENSMUSG00000013921	Clip3	-0.416335	0.161081	0.014883	y
ENSMUSG00000021609	Slc6a3	2.18898	0.856152	0.0149578	n
ENSMUSG00000033316	Galnt9	-0.0736216	0.144636	0.0149962	n
ENSMUSG00000031604	Msmo1	-0.696063	0.182778	0.0150081	y
ENSMUSG00000024150	Mcfd2	0.268745	0.115901	0.0150831	n
ENSMUSG00000049904	Tmem17	0.163392	0.183486	0.0151149	y
ENSMUSG00000049612	Omg	-0.319802	0.133835	0.015137	y
ENSMUSG00000021090	Lrrc9	0.583139	0.452413	0.015173	n
ENSMUSG00000018865	Sult4a1	-0.996632	0.213552	0.0151873	n
ENSMUSG00000086181	-	3.39107	0.905928	0.0153167	n
ENSMUSG00000031119	Gpc4	0.945411	0.289787	0.0153756	n
ENSMUSG00000037610	Kcnmb2	0.904489	0.247758	0.0153756	n
ENSMUSG00000021460	Auh	0.307658	0.23494	0.0154404	n
ENSMUSG00000026915	Strbp	-0.571163	0.151554	0.0154456	n
ENSMUSG00000067889	Sptbn2	-0.709031	0.204139	0.0154927	n
ENSMUSG00000090069	-	2.71004	0.529014	0.0155023	n
ENSMUSG00000032259	Drd2	0.380147	0.752957	0.0156029	n
ENSMUSG00000020368	Canx	-0.377203	0.151324	0.0157378	y
ENSMUSG00000023267	Gabrr2	0.293293	0.420777	0.0157665	n
ENSMUSG00000006517	Mvd	-0.377142	0.22777	0.0157937	n
ENSMUSG00000020096	Tbata	-1.58212	0.414414	0.0157937	n
ENSMUSG00000060487	Samd5	-0.309901	0.254703	0.0157977	y
ENSMUSG00000036111	Lmo1	3.06367	0.594467	0.0159006	n
ENSMUSG00000037972	Snn	-0.737075	0.177887	0.0159006	n
ENSMUSG00000074715	Ccl28	0.717204	0.418754	0.0159006	n
ENSMUSG00000106427	-	4.28705	1.12298	0.0159006	n
ENSMUSG00000027332	Ivd	0.621224	0.139934	0.015981	y
ENSMUSG00000023175	Bsg	-0.0447518	0.197338	0.0160095	n
ENSMUSG00000104339	-	-0.362704	0.41994	0.0160095	n
ENSMUSG00000026921	Egfl7	-0.434566	0.207955	0.0160553	y
ENSMUSG00000022529	Zfp263	0.28024	0.144066	0.0161426	n
ENSMUSG00000025921	Rdh10	1.0937	0.265772	0.0161426	y
ENSMUSG00000026111	Unc50	0.233175	0.208206	0.0161598	n
ENSMUSG00000019888	Mgat4c	0.72328	0.25977	0.0163434	y
ENSMUSG00000025579	Gaa	0.671499	0.180772	0.0163434	y
ENSMUSG00000054459	Vsnl1	-0.708126	0.163758	0.0163886	y
ENSMUSG00000079436	Kcnj13	2.62155	0.694259	0.0163906	y
ENSMUSG00000009376	Met	4.22322	0.800241	0.0165249	n
ENSMUSG00000105936	-	0.0709946	0.879565	0.0165249	n
ENSMUSG00000024758	Rtn3	-0.396472	0.186979	0.0165768	y
ENSMUSG00000073418	-	1.19567	0.338821	0.0165768	y
ENSMUSG00000000394	Gcg	-8.72359	1.40757	0.016645	y
ENSMUSG00000097926	-	-0.232616	0.35565	0.0166731	n
ENSMUSG00000022365	Derl1	0.281502	0.149486	0.0167545	y
ENSMUSG00000037905	Bri3bp	-0.362719	0.146809	0.0169948	n
ENSMUSG00000002015	Bcap31	-0.276742	0.107335	0.0170001	y
ENSMUSG00000027359	Slc27a2	1.28075	0.318818	0.0170395	n
ENSMUSG00000039059	Hrh3	-0.794709	0.188498	0.0170395	n
ENSMUSG00000027676	Ccdc39	0.553324	0.208062	0.0170395	y
ENSMUSG00000078591	Hs3st4	-0.491871	0.283262	0.017285	n
ENSMUSG00000015126	Tsr3	0.415708	0.225724	0.0173031	n
ENSMUSG00000023328	Ache	-0.638848	0.21826	0.017429	n
ENSMUSG00000020758	Itgb4	1.04202	0.458494	0.0174475	n
ENSMUSG00000021928	Ebpl	0.527082	0.263256	0.0174475	n
ENSMUSG00000026896	Ifih1	-1.00827	0.266034	0.0174859	n
ENSMUSG00000020827	Mink1	0.101441	0.170497	0.0175033	n
ENSMUSG00000097796	-	1.50594	0.375168	0.0175833	y
ENSMUSG00000034997	Htr2a	-1.40831	0.357303	0.017622	y
ENSMUSG00000043670	Diras1	0.412463	0.243676	0.0176273	n
ENSMUSG00000053166	Cdh22	0.959422	0.353535	0.0176273	n
ENSMUSG00000033059	Pygb	0.410138	0.15935	0.017633	n
ENSMUSG00000037300	Ttc13	0.342528	0.226149	0.0176511	n
ENSMUSG00000033365	Ipo13	0.401936	0.214232	0.0176751	y
ENSMUSG00000032128	Robo3	2.75475	1.02193	0.0177707	y
ENSMUSG00000020411	Nipal4	0.111008	0.278681	0.0178036	n
ENSMUSG00000106049	-	-1.37006	0.966114	0.0179233	n
ENSMUSG00000109461	-	0.098629	0.372952	0.0179233	n
ENSMUSG00000025889	Snca	-0.617033	0.172885	0.017927	y
ENSMUSG00000001555	Fkbp10	0.561579	0.26491	0.0179649	n
ENSMUSG00000032875	Arhgef17	-0.667602	0.19918	0.0180377	n
ENSMUSG00000001240	Ramp2	1.00591	0.258082	0.0181361	y
ENSMUSG00000026436	Elk4	-0.80625	0.189934	0.0182258	n
ENSMUSG00000036533	Cdc42ep3	1.14549	0.27551	0.0182319	n
ENSMUSG00000028033	Kcnq5	-0.81984	0.17865	0.0183009	y
ENSMUSG00000007038	Neu1	-0.606331	0.144088	0.0185114	y
ENSMUSG00000053931	Cnn3	1.06101	0.272341	0.0185152	n
ENSMUSG00000003279	Dlgap1	-0.531124	0.145197	0.0185365	y
ENSMUSG00000038011	Dnah10	1.75233	0.696874	0.018545	y
ENSMUSG00000055003	Lrtm2	-0.349725	0.21709	0.0186542	n
ENSMUSG00000078201	Tmem203	0.748664	0.382143	0.0186593	n
ENSMUSG00000026456	Cyb5r1	-0.772915	0.18578	0.0187636	y
ENSMUSG00000034135	Sik3	0.574156	0.177579	0.0188731	n
ENSMUSG00000015085	Entpd2	1.1642	0.284063	0.0188999	n
ENSMUSG00000023913	Pla2g7	0.512628	0.134187	0.0189189	n
ENSMUSG00000037126	Psd	-0.818319	0.187962	0.0192121	n
ENSMUSG00000037683	Armc3	4.43886	1.02385	0.0192121	y
ENSMUSG00000008763	Man1a2	-0.429442	0.156894	0.0192121	y
ENSMUSG00000048537	Phldb1	0.163454	0.203491	0.0192251	n
ENSMUSG00000022519	Srl	1.19956	0.580178	0.019309	n
ENSMUSG00000040972	Igsf21	-1.08637	0.282419	0.019309	y
ENSMUSG00000001911	Nfix	0.681859	0.199024	0.0193228	y
ENSMUSG00000106384	-	0.66	0.36082	0.0195279	n
ENSMUSG00000085576	Dpy19l2	0.333302	0.707523	0.0195914	n
ENSMUSG00000097415	-	-0.925404	0.71081	0.0196183	n
ENSMUSG00000042425	Frmpd3	1.63461	0.365462	0.0197636	n
ENSMUSG00000025816	Sec61a2	-0.156747	0.132067	0.0197974	y
ENSMUSG00000028466	Creb3	-0.379619	0.117621	0.0197987	y
ENSMUSG00000020577	Tspan13	0.0708283	0.213841	0.0197999	y
ENSMUSG00000038807	Rap1gap2	-0.601104	0.172545	0.0198015	n
ENSMUSG00000021936	Mapk8	-0.606701	0.155331	0.0198228	y
ENSMUSG00000011034	Slc5a1	4.64471	0.943329	0.0198669	n
ENSMUSG00000031983	2310022B05Rik	0.665344	0.237374	0.0198669	y
ENSMUSG00000029283	Cdc7	0.563934	0.178556	0.0199292	n
ENSMUSG00000031425	Plp1	0.165105	0.150841	0.0199292	n
ENSMUSG00000085139	-	4.12779	0.93495	0.0199292	n
ENSMUSG00000039257	Vstm2b	-0.867902	0.19296	0.0199403	n
ENSMUSG00000042156	Dzip1	-0.518326	0.137575	0.0199839	n
ENSMUSG00000028937	Acot7	-0.528068	0.138169	0.0200435	n
ENSMUSG00000037492	Zmat4	-0.427821	0.181474	0.0200435	n
ENSMUSG00000033805	Ephx4	-0.703063	0.187337	0.0200435	y
ENSMUSG00000091183	Gm5141	1.05495	0.292668	0.0200503	n
ENSMUSG00000086533	-	-0.00339266	0.286849	0.0200759	n
ENSMUSG00000027656	Wisp2	5.37217	1.26326	0.0200978	n
ENSMUSG00000025592	Dach2	2.94952	0.623665	0.0201672	n
ENSMUSG00000005873	Reep5	-0.486418	0.123757	0.0202691	y
ENSMUSG00000113905	-	1.5505	0.840471	0.0202919	n
ENSMUSG00000027099	Mtx2	0.314734	0.282713	0.0203345	n
ENSMUSG00000060279	Ap2a1	-0.363752	0.230452	0.0203345	n
ENSMUSG00000066057	-	-0.969923	0.218517	0.0203345	n
ENSMUSG00000037400	Atp11b	-0.474288	0.198406	0.0203345	y
ENSMUSG00000046242	-	4.70444	1.1954	0.0203345	y
ENSMUSG00000022203	Efs	2.59119	0.584535	0.0203758	n
ENSMUSG00000031433	Rbm41	-0.382017	0.559071	0.0204053	n
ENSMUSG00000038005	Hpf1	0.536296	0.197335	0.0204474	n
ENSMUSG00000022338	Eny2	0.266517	0.147317	0.0204582	n
ENSMUSG00000075585	-	-0.516852	0.304747	0.0204633	n
ENSMUSG00000044528	Tram1l1	0.0628686	0.12027	0.0204633	y
ENSMUSG00000069713	4933406P04Rik	-1.41483	1.15632	0.020481	n
ENSMUSG00000097889	-	-1.22957	0.974833	0.020675	y
ENSMUSG00000031431	Tsc22d3	0.472633	0.134785	0.0206969	n
ENSMUSG00000039629	Strip2	-0.834834	0.349198	0.0208063	y
ENSMUSG00000025255	Zfhx4	0.163884	0.420596	0.0208226	n
ENSMUSG00000031351	Zfp185	5.77038	1.15897	0.020888	n
ENSMUSG00000073433	Arhgdig	-0.611211	0.314271	0.0209299	y
ENSMUSG00000032278	Paqr5	0.389374	0.228667	0.0209876	n
ENSMUSG00000109228	-	5.3618	1.35483	0.021031	y
ENSMUSG00000019232	Etnppl	0.957076	0.231191	0.021121	y
ENSMUSG00000000805	Car4	0.0992246	0.122511	0.021131	n
ENSMUSG00000055027	Smyd1	-1.1998	0.455006	0.021131	n
ENSMUSG00000032336	Nptn	-0.386304	0.196465	0.021131	y
ENSMUSG00000047126	Cltc	-0.535171	0.117577	0.0211652	n
ENSMUSG00000022364	Tbc1d31	-0.100398	0.26204	0.0211818	n
ENSMUSG00000034636	Zyg11b	-0.475386	0.141233	0.0211961	n
ENSMUSG00000040035	Disp2	-0.505638	0.164034	0.0212367	n
ENSMUSG00000040624	Plekhg1	0.112863	0.276292	0.0212367	n
ENSMUSG00000028100	Nudt17	1.11104	0.264592	0.0214216	y
ENSMUSG00000005078	Jkamp	-0.0838534	0.122398	0.0214458	y
ENSMUSG00000022180	Slc7a8	-0.851266	0.213519	0.021469	n
ENSMUSG00000029168	Dpysl5	1.3208	0.30898	0.021469	n
ENSMUSG00000066705	Fxyd6	-0.388264	0.136637	0.021469	n
ENSMUSG00000026014	Raph1	-0.852862	0.195444	0.0215547	y
ENSMUSG00000104362	-	0.747761	0.279308	0.0217527	n
ENSMUSG00000047417	Rexo1	0.127746	0.247714	0.0217685	n
ENSMUSG00000042804	Gpr153	-0.660293	0.342861	0.0218554	n
ENSMUSG00000087627	-	4.52803	1.09252	0.0220438	n
ENSMUSG00000039533	Mmd2	0.469734	0.13685	0.0221548	y
ENSMUSG00000018593	Sparc	0.739016	0.195489	0.0221548	y
ENSMUSG00000029390	Tmed2	-0.0429794	0.316122	0.0222545	y
ENSMUSG00000102960	-	-0.579496	1.21856	0.0223024	n
ENSMUSG00000020330	Hmmr	-2.54148	0.850959	0.0223048	n
ENSMUSG00000029427	Zcchc8	0.701508	0.186195	0.0223799	n
ENSMUSG00000022199	Slc22a17	-0.300759	0.120946	0.0224757	n
ENSMUSG00000024421	Lama3	-2.45271	0.600155	0.0227466	n
ENSMUSG00000087203	-	4.05056	0.753473	0.0227466	n
ENSMUSG00000026986	Hnmt	-0.529639	0.148515	0.0227829	n
ENSMUSG00000025153	Fasn	-0.237372	0.158674	0.0228049	n
ENSMUSG00000028552	Eps15	-0.65212	0.151841	0.0228813	n
ENSMUSG00000015711	Prune	-0.770362	0.226691	0.023033	n
ENSMUSG00000030069	Prok2	1.38499	0.655791	0.023033	n
ENSMUSG00000045589	Frrs1l	-0.686258	0.16791	0.0230571	y
ENSMUSG00000029840	Mtpn	-0.249625	0.141146	0.023177	n
ENSMUSG00000052914	Cyp2j6	0.329087	0.132169	0.0232076	y
ENSMUSG00000021192	Golga5	0.285625	0.204472	0.0232765	n
ENSMUSG00000036585	Fgf1	0.0119973	0.221516	0.0232855	n
ENSMUSG00000044921	Rassf9	0.621807	0.406664	0.0233317	n
ENSMUSG00000106570	-	0.00687488	0.299245	0.0233317	y
ENSMUSG00000030739	Myh14	0.675146	0.347496	0.0234469	n
ENSMUSG00000022454	Nell2	-0.661986	0.175386	0.0234469	y
ENSMUSG00000103062	-	1.15426	1.09874	0.023523	y
ENSMUSG00000110895	-	1.73696	0.729711	0.0237463	n
ENSMUSG00000022762	Ncam2	0.518837	0.172465	0.0237647	n
ENSMUSG00000025163	Cd7	-4.69057	0.797868	0.0238635	n
ENSMUSG00000085558	-	-0.106601	0.583121	0.024016	n
ENSMUSG00000059852	Kcng2	1.51918	0.36318	0.02428	n
ENSMUSG00000045915	Ccdc42	0.736273	0.290368	0.0242883	n
ENSMUSG00000026395	Ptprc	0.823823	0.387436	0.0244183	n
ENSMUSG00000064105	Cnnm2	-0.104932	0.237918	0.0244439	n
ENSMUSG00000021938	Pspc1	0.477093	0.269107	0.0246177	n
ENSMUSG00000052504	Epha3	-1.25941	0.300073	0.0246177	n
ENSMUSG00000074344	Tmigd3	-1.99468	0.484595	0.0246177	n
ENSMUSG00000097601	-	-1.16848	0.792223	0.0246177	n
ENSMUSG00000006800	Sulf2	0.323073	0.166088	0.0246432	y
ENSMUSG00000027357	Crls1	0.651396	0.211657	0.0246657	n
ENSMUSG00000067028	Cntnap5b	-1.0108	0.304662	0.0246657	y
ENSMUSG00000027568	Ntsr1	0.39276	0.357352	0.0246761	y
ENSMUSG00000014226	Cacybp	0.0470655	0.135584	0.0247084	n
ENSMUSG00000058975	Kcnc1	-0.44988	0.159671	0.0247787	n
ENSMUSG00000004655	Aqp1	5.41723	1.14272	0.0248017	y
ENSMUSG00000042429	Adora1	-0.792255	0.224613	0.0249608	n
ENSMUSG00000037747	Phyhipl	0.322074	0.249235	0.0250919	n
ENSMUSG00000056724	Nbeal2	1.0762	0.336578	0.0251068	n
ENSMUSG00000100009	-	1.44465	0.952491	0.0251423	n
ENSMUSG00000034487	Kdelc2	-0.638731	0.214734	0.0251423	y
ENSMUSG00000020396	Nefh	-0.250504	0.243208	0.0252595	y
ENSMUSG00000104621	-	-2.11571	1.10572	0.0252964	n
ENSMUSG00000090291	Lrrc10b	0.0260613	0.647044	0.0253166	n
ENSMUSG00000052727	Map1b	-0.586936	0.171106	0.0253436	y
ENSMUSG00000062591	Tubb4a	-0.642269	0.176717	0.0253784	y
ENSMUSG00000027329	Spef1	4.3367	0.877311	0.0254031	n
ENSMUSG00000062300	Nectin2	0.817953	0.273857	0.0254218	n
ENSMUSG00000017765	Slc12a4	0.432536	0.24299	0.025448	n
ENSMUSG00000041444	Arhgap32	-0.812643	0.19861	0.0254538	n
ENSMUSG00000052920	Prkg1	0.859504	0.359303	0.0254538	y
ENSMUSG00000051401	Kctd16	0.75571	0.234052	0.0254563	n
ENSMUSG00000060681	Slc9a6	-0.250087	0.148999	0.0254879	y
ENSMUSG00000025377	Enthd2	0.572005	0.387405	0.0254895	n
ENSMUSG00000021478	Drd1	-1.24755	0.310107	0.0256313	n
ENSMUSG00000050957	Insl6	-0.0370487	0.802686	0.0256834	n
ENSMUSG00000019923	Zwint	-0.500173	0.137883	0.0257295	y
ENSMUSG00000033731	-	5.87037	1.3787	0.0257845	y
ENSMUSG00000047497	Adamts12	5.51962	1.32601	0.0258477	n
ENSMUSG00000030559	Rab38	4.75599	1.11798	0.0259572	n
ENSMUSG00000043671	Dpy19l3	1.00075	0.231674	0.0259572	y
ENSMUSG00000061436	Hipk2	0.0870205	0.223249	0.0259572	y
ENSMUSG00000022090	Pdlim2	0.267784	0.26453	0.0260083	n
ENSMUSG00000027971	Ndst4	-0.596079	0.260874	0.0260083	n
ENSMUSG00000029154	Cwh43	-4.15633	0.814361	0.0260083	n
ENSMUSG00000034912	Mdga2	-0.0776554	0.166138	0.0260083	n
ENSMUSG00000020956	Dtd2	1.03122	0.27639	0.0260673	n
ENSMUSG00000113314	-	0.695967	0.906487	0.0260976	n
ENSMUSG00000000197	Nalcn	-0.343169	0.138137	0.0261083	n
ENSMUSG00000013629	Cad	0.93658	0.311736	0.0261083	n
ENSMUSG00000048520	Fbxl13	0.908233	0.701248	0.0261083	n
ENSMUSG00000046699	Slitrk4	-0.242642	0.142007	0.0261083	y
ENSMUSG00000045036	Tmem232	-1.979	0.40368	0.0261326	n
ENSMUSG00000041673	Lrrc18	3.33915	1.22426	0.026197	n
ENSMUSG00000062949	Atp11c	0.956204	0.223229	0.0262739	n
ENSMUSG00000033799	Fam208b	0.225186	0.212254	0.0262886	n
ENSMUSG00000005360	Slc1a3	0.507389	0.157397	0.0262991	y
ENSMUSG00000106339	-	-2.62179	0.58412	0.0263421	y
ENSMUSG00000055629	B4galnt4	-0.47322	0.145061	0.0263603	n
ENSMUSG00000031808	Slc27a1	0.650314	0.178091	0.026447	n
ENSMUSG00000056418	-	5.60959	1.24845	0.0265298	n
ENSMUSG00000020681	Ace	-1.05022	0.271351	0.0265407	n
ENSMUSG00000021180	Rps6ka5	0.890312	0.229648	0.0266082	n
ENSMUSG00000027797	Dclk1	-0.590822	0.137782	0.0266082	y
ENSMUSG00000046186	Cd109	0.271417	0.463154	0.0266829	n
ENSMUSG00000037685	Atp8a1	-0.403516	0.139143	0.0267308	y
ENSMUSG00000026473	Glul	0.432596	0.148862	0.0267349	n
ENSMUSG00000097156	-	0.461914	0.132555	0.0267349	n
ENSMUSG00000071176	Arhgef10	0.434984	0.211014	0.0267539	n
ENSMUSG00000038525	Armc10	0.321007	0.25593	0.02684	n
ENSMUSG00000026312	Cdh7	0.578472	0.199707	0.02684	y
ENSMUSG00000100147	-	0.0665656	0.255067	0.0269154	n
ENSMUSG00000019467	Arhgef25	-0.930739	0.19986	0.0269154	y
ENSMUSG00000021629	Slc30a5	-0.0985705	0.199362	0.0271063	n
ENSMUSG00000007613	Tgfbr1	-0.625517	0.204526	0.0271143	n
ENSMUSG00000021477	Ctsl	-0.503569	0.132107	0.0271864	y
ENSMUSG00000104391	-	-0.962261	0.672427	0.027271	n
ENSMUSG00000034902	Pip5k1c	-0.666509	0.19255	0.0272821	n
ENSMUSG00000052273	Dnah3	1.86603	0.690466	0.0272999	n
ENSMUSG00000022054	Nefm	0.855301	0.186531	0.0273818	n
ENSMUSG00000030428	Ttyh1	-0.308949	0.114603	0.0275682	n
ENSMUSG00000025092	Hspa12a	0.796894	0.188144	0.0275847	y
ENSMUSG00000037627	Rgs22	1.93071	0.835403	0.0276549	y
ENSMUSG00000045193	Cirbp	0.379578	0.134408	0.027895	y
ENSMUSG00000025209	Peo1	0.327743	0.222827	0.0279374	n
ENSMUSG00000037740	Mrps26	0.466638	0.302407	0.027999	n
ENSMUSG00000103403	-	-0.079533	0.439611	0.027999	n
ENSMUSG00000022708	Zbtb20	0.381215	0.158828	0.027999	y
ENSMUSG00000037552	Plekhg2	0.757365	0.479319	0.0281547	n
ENSMUSG00000051910	Sox6	0.577593	0.230705	0.0281547	n
ENSMUSG00000006262	Mob1b	-0.231196	0.188524	0.0281641	n
ENSMUSG00000052160	Pld4	-0.507651	0.151132	0.0284337	n
ENSMUSG00000006403	Adamts4	0.367533	0.276026	0.0284855	n
ENSMUSG00000109608	-	0.449036	0.56004	0.0284855	n
ENSMUSG00000105909	-	1.52998	0.386071	0.0284993	n
ENSMUSG00000020886	Dlg4	-0.0426437	0.277148	0.0287359	n
ENSMUSG00000037363	Letm2	0.0803116	0.188026	0.0287359	n
ENSMUSG00000020048	Hsp90b1	-0.313178	0.133105	0.0287359	y
ENSMUSG00000031979	Cog2	-0.0467452	0.200925	0.0288599	n
ENSMUSG00000039195	1110008P14Rik	-0.724283	0.195804	0.0290237	y
ENSMUSG00000044475	Ascc1	0.718969	0.199292	0.0291517	n
ENSMUSG00000072235	-	-0.366806	0.120199	0.0292411	n
ENSMUSG00000038042	Ptpdc1	0.763451	0.203122	0.0292621	n
ENSMUSG00000039097	Rln1	1.08917	0.331347	0.0292621	n
ENSMUSG00000041609	Ccdc64	0.0765803	0.235347	0.0292621	n
ENSMUSG00000052512	Nav2	-0.517433	0.151591	0.0292621	n
ENSMUSG00000063428	Ddo	-0.493492	0.220958	0.0292621	n
ENSMUSG00000104164	-	1.43374	0.669181	0.0292621	n
ENSMUSG00000026748	Plxdc2	0.653401	0.179843	0.0293103	n
ENSMUSG00000063018	-	1.1259	0.25211	0.0293103	y
ENSMUSG00000053395	Cacng8	0.936687	0.388289	0.0293752	n
ENSMUSG00000036353	P2ry12	-0.0330407	0.129109	0.029393	y
ENSMUSG00000024479	Mal2	0.00482416	0.187513	0.0294165	y
ENSMUSG00000021182	Ccdc88c	0.692445	0.250169	0.0295463	n
ENSMUSG00000032528	Vipr1	-1.12648	0.263507	0.0295925	y
ENSMUSG00000033960	9430020K01Rik	-0.619382	0.177184	0.0295999	n
ENSMUSG00000031708	Tecr	-0.335922	0.11654	0.0295999	y
ENSMUSG00000004843	Chmp2b	0.481241	0.20788	0.0297973	n
ENSMUSG00000107331	-	-0.672339	0.187907	0.0298437	n
ENSMUSG00000104698	-	-4.91759	1.06222	0.029862	n
ENSMUSG00000055053	Nfic	0.0168179	0.220725	0.0300393	y
ENSMUSG00000024112	Cacna1h	0.765746	0.22881	0.0301795	n
ENSMUSG00000031373	Car5b	0.46079	0.422832	0.0301848	n
ENSMUSG00000022899	Slc15a2	0.478763	0.152881	0.0301872	y
ENSMUSG00000079084	Ccdc82	0.190251	0.203634	0.0302248	n
ENSMUSG00000000247	Lhx2	0.156701	0.255032	0.0302449	n
ENSMUSG00000019970	Sgk1	0.00521056	0.151401	0.0302719	n
ENSMUSG00000027340	Slc23a2	-0.585957	0.159091	0.0302719	n
ENSMUSG00000022759	Lrrc74b	2.50365	0.72036	0.0302719	y
ENSMUSG00000018507	Trpv2	-0.758276	0.191151	0.030323	y
ENSMUSG00000008822	Acyp1	-0.917858	0.23802	0.0305257	n
ENSMUSG00000075706	Gpx4	-0.329042	0.133485	0.0305257	n
ENSMUSG00000041037	Irgq	-0.704787	0.230292	0.0305722	y
ENSMUSG00000039474	Wfs1	0.655319	0.175811	0.0305907	n
ENSMUSG00000006205	Htra1	0.155052	0.221555	0.0306645	n
ENSMUSG00000024998	Plce1	1.16645	0.291932	0.0306645	n
ENSMUSG00000034460	Six4	3.01625	0.614275	0.0306795	n
ENSMUSG00000004892	Bcan	0.285304	0.159462	0.0307717	n
ENSMUSG00000054667	Irs4	5.94534	1.07618	0.0311266	y
ENSMUSG00000030982	9030624J02Rik	0.581221	0.143031	0.0311408	n
ENSMUSG00000048967	Yjefn3	-0.4416	0.348788	0.0311408	n
ENSMUSG00000030319	Cand2	1.19348	0.541392	0.0311594	n
ENSMUSG00000020953	Coch	-0.618863	0.264538	0.0311722	n
ENSMUSG00000029641	Rasl11a	-1.32506	0.309168	0.0311916	n
ENSMUSG00000097974	-	2.28736	0.567997	0.0311916	n
ENSMUSG00000029223	Uchl1	-0.472981	0.140953	0.031223	n
ENSMUSG00000028149	Rap1gds1	-0.659596	0.147797	0.0312447	n
ENSMUSG00000021036	Sptlc2	0.219348	0.199696	0.031337	n
ENSMUSG00000043913	Ccdc60	-2.62562	1.00334	0.0313512	n
ENSMUSG00000022416	Cacna1i	-0.437806	0.208626	0.0313936	n
ENSMUSG00000038587	Akap12	1.13756	0.256777	0.0313936	n
ENSMUSG00000062778	-	1.48933	0.390995	0.0313936	n
ENSMUSG00000029151	Slc30a3	-0.281865	0.208332	0.0313936	y
ENSMUSG00000106115	-	-0.196403	0.477801	0.031411	n
ENSMUSG00000050121	Opalin	0.0977292	0.183083	0.0315152	y
ENSMUSG00000101599	-	0.188333	0.197031	0.031635	n
ENSMUSG00000033768	Nrxn2	-0.287464	0.177292	0.0316585	n
ENSMUSG00000005268	Prlr	2.6669	0.59099	0.0316585	y
ENSMUSG00000040118	Cacna2d1	-0.289514	0.157233	0.0316768	y
ENSMUSG00000106539	-	0.152161	0.236507	0.0317172	n
ENSMUSG00000002968	Med25	0.608618	0.20611	0.0318495	n
ENSMUSG00000048970	C1galt1c1	0.0982387	0.137954	0.0319235	y
ENSMUSG00000026576	Atp1b1	-0.0222255	0.358808	0.0319438	n
ENSMUSG00000050587	Lrrc4c	0.109678	0.161126	0.0319889	y
ENSMUSG00000070639	Lrrc8b	-0.61392	0.175757	0.0320349	n
ENSMUSG00000038534	Osbpl7	0.489094	0.324936	0.032129	n
ENSMUSG00000005621	Zfp592	-0.115346	0.242662	0.0322138	n
ENSMUSG00000007279	Scube2	-1.2119	0.565943	0.0323752	n
ENSMUSG00000029636	Wasf3	0.153201	0.185897	0.0323752	n
ENSMUSG00000050627	Gpd1l	-0.383306	0.176577	0.0325511	n
ENSMUSG00000105514	-	-0.500056	0.570969	0.032712	n
ENSMUSG00000057156	Homez	0.30885	0.317008	0.0327592	n
ENSMUSG00000049285	Mblac1	0.787559	0.457606	0.0327664	n
ENSMUSG00000026568	Mpc2	0.28653	0.185219	0.0328537	n
ENSMUSG00000018750	Zbtb4	-0.478721	0.149726	0.0329893	n
ENSMUSG00000030101	Sumf1	-0.461639	0.312544	0.0329893	n
ENSMUSG00000036918	Ttc7	-1.4098	0.399893	0.0329893	n
ENSMUSG00000021687	Scamp1	-0.493646	0.146025	0.0329893	y
ENSMUSG00000000934	Top1mt	0.658586	0.227252	0.0332803	y
ENSMUSG00000026301	Iqca	6.70147	1.37607	0.0333511	y
ENSMUSG00000087022	-	-0.40337	0.594589	0.0334078	n
ENSMUSG00000109217	-	0.42784	0.332805	0.0334266	n
ENSMUSG00000008036	Ap2s1	-0.500718	0.153956	0.0334941	n
ENSMUSG00000026519	Tmem63a	0.329343	0.242343	0.0335573	n
ENSMUSG00000042029	Ncapg2	-0.527344	0.236138	0.0336105	n
ENSMUSG00000041343	Ankrd42	-0.174029	0.295117	0.0336195	n
ENSMUSG00000048581	E130311K13Rik	0.119132	0.242237	0.0336809	n
ENSMUSG00000030780	BC017158	0.756482	0.301015	0.0339022	n
ENSMUSG00000078612	1700024P16Rik	0.0213476	1.31059	0.033907	n
ENSMUSG00000040812	Agbl2	1.55591	0.945464	0.034065	n
ENSMUSG00000032105	Pdzd3	3.33824	0.73169	0.0341129	n
ENSMUSG00000059588	Calcrl	0.280405	0.219024	0.0341567	y
ENSMUSG00000050541	Adra1b	-1.53695	0.409876	0.0344052	n
ENSMUSG00000013698	Pea15a	0.448708	0.116656	0.0344168	n
ENSMUSG00000033065	Pfkm	-0.534312	0.140538	0.0344168	n
ENSMUSG00000038128	Camk4	-0.758877	0.171195	0.0344168	n
ENSMUSG00000031565	Fgfr1	0.409559	0.16305	0.0344168	y
ENSMUSG00000042569	Dhrs7b	-0.203627	0.119116	0.0345035	n
ENSMUSG00000049107	Ntf3	2.59121	0.535026	0.0345035	n
ENSMUSG00000109648	-	1.46871	0.779928	0.0345035	n
ENSMUSG00000035203	Epn1	-0.699131	0.242307	0.0348591	n
ENSMUSG00000022841	Ap2m1	-0.584282	0.142018	0.0349112	y
ENSMUSG00000029166	Mapre3	0.34953	0.211034	0.0349399	n
ENSMUSG00000032175	Tyk2	0.909604	0.250048	0.0351483	n
ENSMUSG00000027546	Atp9a	-0.406786	0.151936	0.0352714	n
ENSMUSG00000032649	Colgalt2	-0.76516	0.413153	0.0352714	n
ENSMUSG00000024781	Lipa	-0.305315	0.140543	0.0352792	y
ENSMUSG00000049555	Tmie	1.4985	0.378772	0.0352927	y
ENSMUSG00000040978	Gm11992	0.988646	0.824301	0.0354906	n
ENSMUSG00000103310	Pcdha12	-1.01327	0.317213	0.0355072	n
ENSMUSG00000030942	Thumpd1	0.491643	0.189595	0.0356217	n
ENSMUSG00000029436	Mmp17	-0.4953	0.171441	0.0356217	y
ENSMUSG00000089774	Slc5a3	0.15161	0.215774	0.0356217	y
ENSMUSG00000013275	Slc41a1	0.0923866	0.168872	0.0357025	n
ENSMUSG00000057969	Sema3b	0.781924	1.00809	0.0359027	n
ENSMUSG00000032572	Col6a4	-0.213787	0.897568	0.0360401	n
ENSMUSG00000004508	Gab2	-1.05895	0.294917	0.0360707	n
ENSMUSG00000024378	Stard4	-0.63494	0.203946	0.0360707	n
ENSMUSG00000031309	Rps6ka3	-0.999055	0.258222	0.0361845	n
ENSMUSG00000098132	Rassf10	4.13598	1.18049	0.0361845	n
ENSMUSG00000017929	B4galt5	-0.739436	0.205824	0.0362004	n
ENSMUSG00000083355	-	-4.73912	1.10403	0.036255	y
ENSMUSG00000027009	Itga4	1.16407	0.305204	0.0363571	n
ENSMUSG00000040520	Manea	-0.33077	0.194255	0.0364963	y
ENSMUSG00000026185	Igfbp5	-0.166368	0.194341	0.0364963	y
ENSMUSG00000025413	Ttc4	0.584904	0.160248	0.0365118	n
ENSMUSG00000031015	Swap70	-0.0932453	0.228078	0.0366442	n
ENSMUSG00000034194	R3hcc1	0.580263	0.256137	0.0367118	n
ENSMUSG00000024892	Pcx	-0.0522785	0.21047	0.0367825	n
ENSMUSG00000097028	-	-3.77297	0.969518	0.0369207	n
ENSMUSG00000026675	Hsd17b7	-0.655205	0.195349	0.0370215	n
ENSMUSG00000029501	Ankle2	-0.0224285	0.144532	0.0370636	n
ENSMUSG00000039385	Cdh6	-0.188168	0.288178	0.0371559	n
ENSMUSG00000097160	-	0.268312	1.00056	0.0372183	n
ENSMUSG00000031112	Stk26	3.62307	0.756776	0.0373723	n
ENSMUSG00000020003	Pex7	0.287342	0.300928	0.0373821	n
ENSMUSG00000028826	Tmem57	-0.323304	0.15349	0.0375029	n
ENSMUSG00000052712	BC004004	-0.232133	0.127951	0.0375126	n
ENSMUSG00000021939	Ctsb	-0.409326	0.129046	0.0375781	y
ENSMUSG00000029309	Sparcl1	0.398685	0.123312	0.0375892	y
ENSMUSG00000022687	Boc	-0.402468	0.196954	0.0376978	y
ENSMUSG00000025743	Sdc3	0.100468	0.160928	0.0378346	n
ENSMUSG00000022372	Sla	0.641057	0.482887	0.0378919	n
ENSMUSG00000039607	Rbms3	0.140556	0.235112	0.0379176	n
ENSMUSG00000027500	Stmn2	-0.691678	0.160477	0.037975	n
ENSMUSG00000021534	1700001L19Rik	-0.830625	0.239498	0.0380443	n
ENSMUSG00000001985	Grik3	-0.792625	0.232193	0.0380554	n
ENSMUSG00000006476	Nsmf	-0.207876	0.190371	0.0380554	n
ENSMUSG00000035860	Cdhr3	3.34736	0.945686	0.0380554	n
ENSMUSG00000068391	Chrac1	0.114626	0.188552	0.0380554	n
ENSMUSG00000033486	Catsper2	0.932866	0.285644	0.0380793	n
ENSMUSG00000029233	Srd5a3	0.343344	0.330967	0.038297	n
ENSMUSG00000019173	Rab5c	0.140796	0.189933	0.0383472	n
ENSMUSG00000024642	Tle4	0.734174	0.187915	0.0383472	n
ENSMUSG00000038065	Mturn	-0.497755	0.165214	0.0384679	n
ENSMUSG00000024197	Plin3	0.861155	0.254608	0.0385453	n
ENSMUSG00000048458	Fam212b	-0.908591	0.226242	0.0386137	n
ENSMUSG00000040761	Spen	0.210695	0.2314	0.0386502	n
ENSMUSG00000029120	Ppp2r2c	-0.672927	0.170377	0.0388406	y
ENSMUSG00000106837	-	0.0167772	0.424172	0.0388772	n
ENSMUSG00000034115	Scn11a	4.1637	1.18376	0.0389694	n
ENSMUSG00000046318	Ccbe1	2.10429	0.701731	0.0389694	y
ENSMUSG00000004110	Cacna1e	-0.728083	0.180208	0.0390738	n
ENSMUSG00000024810	Il33	0.227822	0.151516	0.0391043	n
ENSMUSG00000022472	Desi1	-0.160473	0.187403	0.0392057	n
ENSMUSG00000022032	Scara5	4.20131	1.04164	0.0392057	y
ENSMUSG00000032076	Cadm1	1.63248	0.442124	0.0393322	n
ENSMUSG00000034220	Gpc1	-1.15746	0.312294	0.0393692	n
ENSMUSG00000032570	Atp2c1	-0.0146873	0.185395	0.0393692	y
ENSMUSG00000034308	Sdr42e1	0.882432	0.248488	0.0393717	n
ENSMUSG00000040151	Hs2st1	-0.432024	0.168795	0.039385	y
ENSMUSG00000050534	Htr5b	3.61698	0.711008	0.0395558	n
ENSMUSG00000022262	Dnah5	2.24141	0.600636	0.0395558	y
ENSMUSG00000052852	Reep1	-0.586396	0.175628	0.0395558	y
ENSMUSG00000049420	Tmem200a	0.151624	0.209589	0.039751	y
ENSMUSG00000051000	Fam160a1	5.11276	1.05118	0.0400005	n
ENSMUSG00000039987	Phtf2	-0.604903	0.171454	0.0400005	y
ENSMUSG00000019891	Dcbld1	-0.8565	0.316989	0.0400385	n
ENSMUSG00000040105	Plpp6	-0.675512	0.192812	0.0400385	n
ENSMUSG00000042367	Gjb3	5.48341	1.26041	0.0400385	n
ENSMUSG00000046027	Stard5	1.13171	0.355625	0.0400385	n
ENSMUSG00000091415	Ak9	1.28878	0.861163	0.0400385	y
ENSMUSG00000019087	Atp6ap1	-0.471095	0.144777	0.0400385	y
ENSMUSG00000047003	Zfp41	-0.00577139	0.648658	0.0401599	n
ENSMUSG00000025020	Slit1	0.526835	0.199766	0.0401626	n
ENSMUSG00000071202	Ccdc78	1.09465	0.625292	0.0403215	y
ENSMUSG00000029182	1700001C02Rik	5.95956	1.45445	0.0405696	y
ENSMUSG00000023805	Synj2	0.767389	0.24523	0.0405894	n
ENSMUSG00000055653	Gpc3	0.739509	0.233062	0.0406133	n
ENSMUSG00000050164	Mchr1	0.460982	0.15237	0.0411393	n
ENSMUSG00000025647	Shisa5	-0.570554	0.140933	0.0411393	y
ENSMUSG00000026109	Tmeff2	0.401317	0.147255	0.0411649	y
ENSMUSG00000056124	B4galt6	-0.50385	0.159448	0.0414989	y
ENSMUSG00000024163	Mapk8ip3	0.136172	0.187043	0.0416556	n
ENSMUSG00000009281	Rarres2	0.825483	0.296143	0.0417401	y
ENSMUSG00000060240	Cend1	-0.590111	0.162351	0.0419104	n
ENSMUSG00000056738	-	-1.74251	0.974971	0.041962	n
ENSMUSG00000044734	Serpinb1a	-0.400487	0.227908	0.0420808	n
ENSMUSG00000052125	-	2.13156	0.451894	0.0421282	n
ENSMUSG00000056629	Fkbp2	-0.65137	0.158923	0.0424829	n
ENSMUSG00000029570	Lfng	0.800284	0.318317	0.0425268	n
ENSMUSG00000031438	Rnf128	0.594815	0.27551	0.0425408	n
ENSMUSG00000033383	Rtp1	2.98474	0.800994	0.0425514	n
ENSMUSG00000079657	Rab26	0.361455	0.175947	0.0425514	n
ENSMUSG00000055044	Pdlim1	-1.54987	0.33953	0.042573	n
ENSMUSG00000035431	Sstr1	0.943638	0.264336	0.0426148	n
ENSMUSG00000021466	Ptch1	0.982969	0.247813	0.0427076	y
ENSMUSG00000030541	Idh2	1.07847	0.279905	0.0427401	n
ENSMUSG00000089651	-	0.14336	0.837244	0.0428508	n
ENSMUSG00000021453	Gadd45g	0.832658	0.197887	0.0429286	y
ENSMUSG00000074646	6430550D23Rik	0.420715	0.781088	0.0429646	n
ENSMUSG00000008683	Rps15a	-0.0652201	0.155044	0.0430376	n
ENSMUSG00000078185	Chml	-1.5135	0.394012	0.0430376	n
ENSMUSG00000053846	Lipg	-2.2613	0.490984	0.0432675	y
ENSMUSG00000067336	Bmpr2	-0.329527	0.141519	0.0434974	y
ENSMUSG00000002190	Clgn	-0.768926	0.238017	0.0435819	n
ENSMUSG00000024457	Trim26	-0.256867	0.20007	0.0438678	n
ENSMUSG00000071234	Syndig1l	-1.26375	0.665381	0.0438866	n
ENSMUSG00000031865	Dctn1	-0.0600006	0.193672	0.0439427	n
ENSMUSG00000111212	-	0.802637	0.290721	0.0441774	n
ENSMUSG00000038764	Ptpn3	-0.219489	0.307517	0.0442218	n
ENSMUSG00000058153	Sez6l	0.563822	0.184558	0.0442218	y
ENSMUSG00000037465	Klf10	-0.693885	0.197456	0.044227	n
ENSMUSG00000024190	Dusp1	0.098165	0.439122	0.044227	y
ENSMUSG00000019368	Sec14l4	0.398963	0.90912	0.0442795	n
ENSMUSG00000063229	Ldha	-0.486639	0.143103	0.0442845	n
ENSMUSG00000040254	Sema3d	-0.440836	0.284657	0.0443216	n
ENSMUSG00000025236	Adpgk	-0.198198	0.28121	0.0444782	y
ENSMUSG00000081683	Fzd10	-1.47929	0.752805	0.0448245	n
ENSMUSG00000038530	Rgs4	-0.282389	0.123938	0.0449953	n
ENSMUSG00000031508	Ankrd10	0.472094	0.147469	0.0451161	n
ENSMUSG00000000560	Gabra2	0.117934	0.154339	0.0451161	y
ENSMUSG00000021998	Lcp1	-0.660361	0.282957	0.0452506	n
ENSMUSG00000034993	Vat1	0.734827	0.32673	0.0452567	n
ENSMUSG00000030606	Hapln3	2.01735	0.514001	0.0452781	n
ENSMUSG00000023067	Cdkn1a	-0.97204	0.239936	0.0454149	n
ENSMUSG00000025038	Efhc2	-0.567358	0.803671	0.0455162	n
ENSMUSG00000039046	Usp6nl	-0.598688	0.162451	0.0455162	n
ENSMUSG00000019359	Gdpd2	1.2977	0.291583	0.045613	n
ENSMUSG00000056476	Med12l	0.534519	0.22317	0.045613	n
ENSMUSG00000066233	Tmem42	0.247709	0.396338	0.0456325	n
ENSMUSG00000037347	Chst7	1.64244	0.455258	0.0457502	n
ENSMUSG00000026678	Rgs5	-0.472095	0.173653	0.0458479	y
ENSMUSG00000014850	Msh3	0.611953	0.212428	0.0459201	n
ENSMUSG00000017686	Rhot1	0.0319437	0.203458	0.0459201	n
ENSMUSG00000020251	Glt8d2	-0.131686	0.224071	0.0459329	y
ENSMUSG00000029231	Pdgfra	0.202777	0.163677	0.0459986	n
ENSMUSG00000104986	-	1.28374	0.587801	0.0462393	n
ENSMUSG00000016346	Kcnq2	-0.23905	0.141518	0.0463111	n
ENSMUSG00000021852	Slc35f4	0.534731	0.297469	0.0465134	n
ENSMUSG00000044708	Kcnj10	0.0770102	0.276481	0.0466041	n
ENSMUSG00000037681	Esyt3	5.35141	0.929734	0.0468423	y
ENSMUSG00000018909	Arrb1	-0.385002	0.157567	0.0472054	n
ENSMUSG00000104324	-	-1.17988	0.667371	0.0472157	n
ENSMUSG00000026875	Traf1	2.33285	0.809569	0.047248	n
ENSMUSG00000027457	Snph	-0.395508	0.203103	0.047278	n
ENSMUSG00000030970	Ctbp2	1.01976	0.23639	0.0474303	n
ENSMUSG00000104030	-	0.349783	0.297735	0.0475431	n
ENSMUSG00000064215	Ifi27	0.764426	0.192204	0.0475431	y
ENSMUSG00000037260	Hgsnat	-0.326846	0.281401	0.0475431	y
ENSMUSG00000060012	Kif13b	0.0456961	0.184106	0.0476494	n
ENSMUSG00000060780	Lrrtm1	0.664131	0.181602	0.0476494	n
ENSMUSG00000010095	Slc3a2	-0.0443281	0.188464	0.0479424	y
ENSMUSG00000035704	Alg8	0.340246	0.165433	0.0479451	n
ENSMUSG00000048483	Zdhhc22	-1.69669	0.384505	0.0479723	n
ENSMUSG00000103214	-	-1.30582	0.732562	0.0479898	n
ENSMUSG00000063632	Sox11	0.656843	0.201654	0.0480006	n
ENSMUSG00000034701	Neurod1	1.53896	0.364819	0.0480411	n
ENSMUSG00000021596	Mctp1	-0.0922268	0.178149	0.0480425	y
ENSMUSG00000064280	Ccdc146	2.37339	0.796463	0.0480425	y
ENSMUSG00000028778	Hcrtr1	-1.68965	0.424561	0.0480722	n
ENSMUSG00000020785	Camkk1	0.113348	0.235505	0.0481119	n
ENSMUSG00000063873	Slc24a3	-0.0823333	0.1462	0.0481119	n
ENSMUSG00000032263	Bckdhb	0.371951	0.324234	0.0481232	n
ENSMUSG00000071862	Lrrtm2	-0.537736	0.161786	0.0481401	y
ENSMUSG00000021124	Vti1b	0.0715777	0.178873	0.048506	n
ENSMUSG00000038256	Bcl9	0.63884	0.203857	0.0486015	n
ENSMUSG00000030050	Gkn1	-8.31031	1.32013	0.0488707	y
ENSMUSG00000031952	Chst5	0.836093	0.468773	0.0489145	n
ENSMUSG00000046897	Zfp740	0.360966	0.183636	0.0490469	n
ENSMUSG00000105700	-	0.0339701	0.279237	0.0490469	n
ENSMUSG00000020070	Rufy2	0.242335	0.163802	0.0491788	n
ENSMUSG00000103192	-	4.08438	1.0142	0.0491788	n
ENSMUSG00000039116	Adgrg6	-1.88017	1.11654	0.0493075	y
ENSMUSG00000010066	Cacna2d2	0.425181	0.342397	0.0493353	n
ENSMUSG00000042743	Sgtb	-0.738676	0.193112	0.0493353	n
ENSMUSG00000052616	Terb1	-2.17346	0.649374	0.049351	n
ENSMUSG00000104369	-	-0.695701	0.748441	0.049351	n
ENSMUSG00000008734	Gprc5b	0.570806	0.219707	0.049382	n
ENSMUSG00000003363	Pld3	-0.616624	0.16352	0.0494138	y
ENSMUSG00000025006	Sorbs1	0.619965	0.167189	0.0494658	n
ENSMUSG00000020181	Nav3	-0.571865	0.156824	0.0495008	y
ENSMUSG00000021087	Rtn1	-0.16579	0.176095	0.0498784	y
ENSMUSG00000024528	Srfbp1	0.436304	0.231386	0.0498867	n
ENSMUSG00000049649	Gpr3	-1.39371	0.337866	0.0498867	n
ENSMUSG00000058486	Wdr91	0.139216	0.193456	0.0498867	n
ENSMUSG00000026764	Kif5c	-0.403121	0.15322	0.0498867	y
ENSMUSG00000011837	Snapc2	0.521603	0.212876	0.0499378	n
ENSMUSG00000025666	Tmem47	0.442969	0.142737	0.049992	y

## Sheet: Supp.Table.2
Supplementary Table 2. Differentially expressed gene transcripts between anterior and posterior portions of the amygdala in B6D2F1N mice.
GeneID	Symbol	LFC	SE	adj.p	Overlap C57BL/6J
ENSMUSG00000086503	Xist	0.531932	0.197602	1.68e-40	n
ENSMUSG00000029335	Bmp3	-2.99838	0.244664	5.72e-28	y
ENSMUSG00000023043	Krt18	8.72194	0.746524	1.68e-20	y
ENSMUSG00000015652	Steap1	5.31332	0.568679	3.56e-19	n
ENSMUSG00000028152	Tspan5	-1.20905	0.131566	9.5e-17	y
ENSMUSG00000058626	Capn11	0.606148	0.521261	2.78e-16	n
ENSMUSG00000045591	Olig3	7.66035	0.831012	4.79e-16	y
ENSMUSG00000037738	Nek5	6.62976	0.700373	9.73e-16	y
ENSMUSG00000020458	Rtn4	-1.31228	0.136533	3.5e-15	y
ENSMUSG00000042834	Nrep	-1.53989	0.157558	4.59e-15	y
ENSMUSG00000026864	Hspa5	-0.0555767	0.111501	1.32e-14	n
ENSMUSG00000061808	Ttr	7.73428	0.603331	2.6e-14	y
ENSMUSG00000032246	Calml4	7.17931	0.686521	2.83e-14	n
ENSMUSG00000068323	Slc4a5	6.75362	0.789729	3.06e-14	n
ENSMUSG00000027350	Chgb	-1.87259	0.203576	7.24e-14	y
ENSMUSG00000003934	Efnb3	1.29984	0.156267	9.74e-14	y
ENSMUSG00000028289	Epha7	-1.80105	0.203656	1.55e-13	y
ENSMUSG00000028883	Sema3a	-1.98696	0.229486	2.04e-13	y
ENSMUSG00000046192	Iqub	2.08274	0.30975	4.8e-13	n
ENSMUSG00000001763	Tspan33	1.60101	0.190221	4.8e-13	y
ENSMUSG00000022342	-	-1.40721	0.174127	1.15e-12	y
ENSMUSG00000025855	Prkar1b	-0.814315	0.0907267	1.59e-12	y
ENSMUSG00000036570	Fxyd1	1.34392	0.175063	2.38e-12	n
ENSMUSG00000018442	Derl2	-0.20236	0.0998463	3.44e-12	n
ENSMUSG00000013076	Amotl1	1.41704	0.24199	4.04e-12	y
ENSMUSG00000047671	Tctex1d4	7.15583	0.807228	4.13e-12	y
ENSMUSG00000044172	Ptx4	7.9446	0.777022	5.35e-12	y
ENSMUSG00000026301	Iqca	6.66819	0.743123	5.66e-12	y
ENSMUSG00000066196	Spag8	2.47356	0.266039	7.81e-12	y
ENSMUSG00000003974	Grm3	-1.0191	0.119676	9.23e-12	y
ENSMUSG00000030050	Gkn1	-7.3691	0.744446	9.33e-12	y
ENSMUSG00000016918	Sulf1	1.34085	0.191875	1.06e-11	n
ENSMUSG00000021848	Otx2	7.53397	0.780561	1.12e-11	n
ENSMUSG00000027570	Col9a3	2.06656	0.348573	1.12e-11	n
ENSMUSG00000063531	Sema3e	-2.04601	0.260862	2.54e-11	y
ENSMUSG00000045471	Hcrt	-1.09135	1.01214	2.75e-11	n
ENSMUSG00000049420	Tmem200a	-0.726633	0.154925	2.83e-11	y
ENSMUSG00000045062	Pcdhb7	-0.364169	0.123986	7.93e-11	n
ENSMUSG00000068117	Mei1	-3.11392	0.369191	8.28e-11	y
ENSMUSG00000041889	Shisa4	-1.2933	0.174106	8.69e-11	y
ENSMUSG00000074505	Fat3	-1.09583	0.141999	8.92e-11	y
ENSMUSG00000074971	Fibin	2.56596	0.307083	1.16e-10	y
ENSMUSG00000039611	Tmem246	-0.218595	0.0849994	1.24e-10	n
ENSMUSG00000041324	Inhba	-1.55105	0.266707	1.56e-10	n
ENSMUSG00000024981	Acsl5	-0.746879	0.12985	1.81e-10	n
ENSMUSG00000000394	Gcg	-8.03607	0.92946	1.95e-10	y
ENSMUSG00000027419	Pcsk2	-1.18314	0.159826	2.14e-10	y
ENSMUSG00000031343	Gabra3	-1.04722	0.184551	4.02e-10	y
ENSMUSG00000094626	Cecr6	-1.40871	0.176281	4.72e-10	y
ENSMUSG00000036617	Etl4	-1.34549	0.160085	4.72e-10	y
ENSMUSG00000029838	Ptn	-0.846629	0.118117	4.77e-10	y
ENSMUSG00000070306	Ccdc153	7.0544	0.688449	5.39e-10	y
ENSMUSG00000037855	Zfp365	-1.26815	0.153547	5.86e-10	y
ENSMUSG00000026833	Olfm1	-1.11803	0.155333	6.44e-10	y
ENSMUSG00000076609	Igkc	2.02873	0.855361	7.91e-10	n
ENSMUSG00000020482	Ccdc117	-0.203014	0.219383	9.26e-10	n
ENSMUSG00000035653	Lrfn5	-0.744473	0.117135	1.34e-09	y
ENSMUSG00000032012	Nectin1	1.18605	0.233931	1.34e-09	y
ENSMUSG00000020571	Pdia6	-0.153668	0.127392	1.63e-09	n
ENSMUSG00000020650	Bcap29	-0.534139	0.116084	2.29e-09	y
ENSMUSG00000045746	-	0.0564877	0.207356	3.02e-09	n
ENSMUSG00000029245	Epha5	-1.14436	0.158583	3.34e-09	y
ENSMUSG00000062151	Unc13c	1.09345	0.202228	3.75e-09	y
ENSMUSG00000050786	Ccdc126	-0.160836	0.133222	3.8e-09	n
ENSMUSG00000038760	Trhr	2.80675	0.335078	4.39e-09	y
ENSMUSG00000067786	Nnat	1.69989	0.215597	7.42e-09	y
ENSMUSG00000020436	Gabrg2	-0.5699	0.122734	9.1e-09	y
ENSMUSG00000047904	Sstr2	-1.80826	0.260963	9.45e-09	y
ENSMUSG00000041773	Enc1	-1.07218	0.15639	9.88e-09	y
ENSMUSG00000022425	Enpp2	0.92356	0.247749	1.03e-08	n
ENSMUSG00000031980	Agt	2.29918	0.278203	1.19e-08	n
ENSMUSG00000009207	Lnpk1	-0.511789	0.121967	1.19e-08	y
ENSMUSG00000026418	Tnni1	-0.259916	0.394539	1.31e-08	n
ENSMUSG00000038292	Ccdc155	-1.62532	0.237262	1.31e-08	n
ENSMUSG00000043067	Dpy19l1	-1.26621	0.173875	1.31e-08	y
ENSMUSG00000019877	Serinc1	-0.614788	0.124397	1.34e-08	y
ENSMUSG00000027215	Cd82	0.986964	0.182004	1.37e-08	n
ENSMUSG00000059991	Nptx2	-3.06094	0.359703	1.41e-08	y
ENSMUSG00000043020	Wdr63	7.23753	0.864055	1.45e-08	y
ENSMUSG00000060735	Rxfp3	3.13527	0.383347	1.57e-08	y
ENSMUSG00000030729	Pgm2l1	-1.19777	0.1549	1.57e-08	y
ENSMUSG00000027744	Stoml3	6.5585	0.857508	2.21e-08	n
ENSMUSG00000029534	St7	-0.140568	0.159697	2.21e-08	n
ENSMUSG00000113429	-	-2.5517	0.334488	2.23e-08	y
ENSMUSG00000024747	Aldh1a7	-5.85962	0.71413	2.34e-08	y
ENSMUSG00000043659	Npsr1	-3.57582	0.444132	2.34e-08	y
ENSMUSG00000047394	Odf3b	3.7007	0.476504	2.57e-08	y
ENSMUSG00000023046	Igfbp6	-1.60776	0.222772	3.3e-08	y
ENSMUSG00000021190	Lgmn	-0.546077	0.0953595	3.32e-08	y
ENSMUSG00000025986	Slc39a10	-1.06824	0.195899	3.46e-08	y
ENSMUSG00000031517	Gpm6a	-0.430146	0.123459	3.48e-08	n
ENSMUSG00000046242	-	7.16349	0.861069	3.57e-08	y
ENSMUSG00000020660	Pomc	1.34697	0.52919	3.91e-08	n
ENSMUSG00000055235	Wdr86	6.39986	0.915264	4.33e-08	n
ENSMUSG00000044177	Wfikkn2	4.56909	0.848645	5.09e-08	n
ENSMUSG00000037278	Tmem97	-0.859516	0.135395	6.11e-08	y
ENSMUSG00000061666	Gdpd1	-0.294952	0.114358	6.76e-08	n
ENSMUSG00000022949	Clic6	3.13355	0.412988	6.8e-08	n
ENSMUSG00000056124	B4galt6	-0.520251	0.092557	7.11e-08	y
ENSMUSG00000026012	Cd28	-5.07744	0.703521	7.39e-08	n
ENSMUSG00000039206	Daglb	-0.750721	0.131999	7.57e-08	n
ENSMUSG00000031591	Asah1	-0.491032	0.098894	7.92e-08	y
ENSMUSG00000033629	Hacd3	-0.31502	0.11932	8.39e-08	n
ENSMUSG00000066189	Cacng3	-1.08888	0.184881	9.27e-08	y
ENSMUSG00000059336	Slc14a1	0.572548	0.113297	9.62e-08	y
ENSMUSG00000049313	Sorl1	-0.918571	0.139798	1.2e-07	y
ENSMUSG00000040838	-	-3.06326	0.421119	1.31e-07	y
ENSMUSG00000032018	Sc5d	-0.515152	0.11146	1.39e-07	n
ENSMUSG00000040189	Ccdc114	2.2423	0.329246	1.48e-07	y
ENSMUSG00000035984	-	0.722437	0.12026	1.54e-07	n
ENSMUSG00000025370	Cdh9	-1.76645	0.277488	1.55e-07	y
ENSMUSG00000013495	Tmem175	-0.274744	0.105528	1.58e-07	n
ENSMUSG00000020261	-	-1.86842	0.249693	1.58e-07	y
ENSMUSG00000027074	Slc43a3	4.29013	0.572642	1.65e-07	n
ENSMUSG00000046152	Fut10	0.328663	0.206819	1.69e-07	y
ENSMUSG00000038072	Galnt11	-0.334064	0.134205	1.95e-07	n
ENSMUSG00000021687	Scamp1	-0.63457	0.117317	1.95e-07	y
ENSMUSG00000055053	Nfic	0.0119085	0.168623	1.95e-07	y
ENSMUSG00000021536	Adcy2	-0.943194	0.152447	2.08e-07	y
ENSMUSG00000024074	Crim1	0.719902	0.114345	2.14e-07	n
ENSMUSG00000044499	Hs3st5	-1.80273	0.342714	2.24e-07	y
ENSMUSG00000024517	Grp	1.57296	0.324029	2.24e-07	y
ENSMUSG00000027867	Spag17	5.77865	0.80805	2.34e-07	y
ENSMUSG00000028266	Lmo4	-1.27257	0.17819	2.46e-07	y
ENSMUSG00000029843	Slc13a4	3.2231	0.498826	2.66e-07	n
ENSMUSG00000039156	Stim2	-0.384275	0.104124	2.66e-07	n
ENSMUSG00000037474	Dtl	-1.8971	0.314067	2.71e-07	y
ENSMUSG00000061132	Blnk	-2.02484	0.265069	2.92e-07	y
ENSMUSG00000041720	Pi4ka	-0.41033	0.0648967	3.2e-07	n
ENSMUSG00000028381	Ugcg	-0.726733	0.118815	3.42e-07	y
ENSMUSG00000035033	Tbr1	-2.32455	0.295852	3.42e-07	y
ENSMUSG00000015224	Cyp2j9	0.35764	0.118029	3.59e-07	n
ENSMUSG00000073725	Lmbrd1	-0.489	0.098812	3.74e-07	n
ENSMUSG00000022324	Matn2	0.239636	0.171753	3.93e-07	y
ENSMUSG00000087528	-	-0.759028	0.15528	3.98e-07	y
ENSMUSG00000043991	Pura	0.00334042	0.112216	4.4e-07	n
ENSMUSG00000051359	Ncald	-1.36316	0.179682	4.4e-07	y
ENSMUSG00000032595	Cdhr4	3.59549	0.571441	4.62e-07	n
ENSMUSG00000061601	-	-0.775599	0.118501	4.66e-07	y
ENSMUSG00000052516	Robo2	-1.21675	0.172094	4.66e-07	y
ENSMUSG00000029108	Pcdh7	-0.865534	0.135247	5.17e-07	y
ENSMUSG00000041323	Ak7	5.65118	0.754883	5.33e-07	n
ENSMUSG00000026051	1500015O10Rik	8.32698	0.893369	5.91e-07	y
ENSMUSG00000025816	Sec61a2	-0.467329	0.139363	6.39e-07	y
ENSMUSG00000055013	Agap1	0.155275	0.118695	6.59e-07	n
ENSMUSG00000029798	Herc6	-1.29536	0.219668	6.59e-07	y
ENSMUSG00000030554	Synm	0.687539	0.148805	6.62e-07	y
ENSMUSG00000052889	Prkcb	-1.33359	0.187332	6.62e-07	y
ENSMUSG00000050043	Tmx2	-0.493919	0.129195	6.96e-07	y
ENSMUSG00000079436	Kcnj13	5.20622	0.732642	7.19e-07	y
ENSMUSG00000085438	-	-0.925402	0.14487	7.22e-07	y
ENSMUSG00000052852	Reep1	-0.652379	0.115632	7.27e-07	y
ENSMUSG00000042707	Dnali1	5.15457	0.780487	8.24e-07	n
ENSMUSG00000008540	Mgst1	1.19274	0.184826	8.24e-07	y
ENSMUSG00000032333	Stoml1	-0.323192	0.0969309	8.56e-07	n
ENSMUSG00000022376	Adcy8	1.15482	0.204078	9.53e-07	n
ENSMUSG00000021072	Tmx1	-0.204486	0.10146	9.75e-07	n
ENSMUSG00000036036	Zfp57	1.43339	0.280098	1.01e-06	n
ENSMUSG00000112121	-	6.68462	0.876337	1.19e-06	y
ENSMUSG00000036295	Lrrn3	0.276886	0.142986	1.36e-06	n
ENSMUSG00000022665	Ccdc80	-2.25117	0.315645	1.37e-06	y
ENSMUSG00000025647	Shisa5	-0.563074	0.109996	1.41e-06	y
ENSMUSG00000062526	Mppe1	-0.662796	0.139535	1.46e-06	n
ENSMUSG00000024985	Tcf7l2	1.20735	0.253517	1.51e-06	n
ENSMUSG00000027784	Ppm1l	-0.807986	0.144785	1.51e-06	y
ENSMUSG00000061859	Inadl	1.11067	0.278668	1.59e-06	y
ENSMUSG00000033361	Prrg3	-0.692327	0.136977	1.68e-06	n
ENSMUSG00000049382	Krt8	6.71317	0.934779	1.76e-06	n
ENSMUSG00000048163	Selplg	-0.167217	0.106473	1.92e-06	n
ENSMUSG00000030682	Cdipt	-0.684137	0.129998	1.95e-06	y
ENSMUSG00000038936	Sccpdh	-0.511307	0.119259	2.2e-06	y
ENSMUSG00000048583	Igf2	1.37546	0.371426	2.28e-06	n
ENSMUSG00000058254	Tspan7	-0.47228	0.104578	2.32e-06	n
ENSMUSG00000053161	Daw1	6.56098	0.852469	2.32e-06	y
ENSMUSG00000020151	Ptprr	-0.515869	0.145851	2.32e-06	y
ENSMUSG00000022759	Lrrc74b	3.57959	0.591954	2.47e-06	y
ENSMUSG00000046699	Slitrk4	-0.359883	0.104461	2.58e-06	y
ENSMUSG00000045613	Chrm2	-1.58542	0.268304	2.6e-06	y
ENSMUSG00000102796	-	-1.80788	0.363813	2.6e-06	y
ENSMUSG00000090546	Cdr1	-1.42213	0.265521	2.77e-06	y
ENSMUSG00000010136	Pifo	6.06934	0.710144	3.06e-06	y
ENSMUSG00000059854	Hydin	2.96869	0.477041	3.12e-06	y
ENSMUSG00000071550	Cfap44	2.35677	0.349434	3.21e-06	y
ENSMUSG00000022964	Tmem50b	-0.630487	0.115689	3.24e-06	n
ENSMUSG00000032437	Stt3b	-0.379547	0.112376	3.31e-06	n
ENSMUSG00000070780	Rbm47	2.72135	0.426219	3.35e-06	n
ENSMUSG00000049612	Omg	-0.419047	0.126708	3.56e-06	y
ENSMUSG00000027296	Itpka	-0.650447	0.117469	4e-06	n
ENSMUSG00000028488	Sh3gl2	-1.01366	0.147421	4e-06	y
ENSMUSG00000032238	Rora	0.489685	0.280285	4.08e-06	y
ENSMUSG00000020048	Hsp90b1	-0.298455	0.11814	4.21e-06	y
ENSMUSG00000053025	Sv2b	-1.00318	0.193188	4.21e-06	y
ENSMUSG00000070337	Gpr179	4.10474	0.794358	4.3e-06	n
ENSMUSG00000036306	Lzts1	-1.03364	0.166227	4.38e-06	y
ENSMUSG00000022842	Ece2	1.21391	0.201383	4.7e-06	n
ENSMUSG00000025823	Pdia4	-0.0380886	0.125287	4.86e-06	n
ENSMUSG00000030772	Dkk3	-1.63717	0.261413	4.86e-06	y
ENSMUSG00000018999	Slc35b4	-0.736651	0.178416	4.86e-06	y
ENSMUSG00000023147	Wrb	-0.0245897	0.107578	4.92e-06	n
ENSMUSG00000026879	Gsn	0.759146	0.23057	4.92e-06	y
ENSMUSG00000030792	Dkkl1	-2.59791	0.345934	4.92e-06	y
ENSMUSG00000055991	Zkscan5	0.219358	0.243203	5.03e-06	n
ENSMUSG00000013662	Atad1	-0.228011	0.107535	5.05e-06	n
ENSMUSG00000003814	Calr	-0.202487	0.106253	5.09e-06	n
ENSMUSG00000061048	Cdh3	4.34451	0.922026	5.17e-06	n
ENSMUSG00000056174	Col8a2	3.74129	0.578447	5.77e-06	n
ENSMUSG00000021939	Ctsb	-0.413363	0.103969	5.9e-06	y
ENSMUSG00000005360	Slc1a3	0.142188	0.10113	5.98e-06	y
ENSMUSG00000021770	Samd8	-0.591281	0.12864	6.14e-06	n
ENSMUSG00000067336	Bmpr2	-0.483924	0.0925971	6.54e-06	y
ENSMUSG00000033365	Ipo13	0.320323	0.117655	7.25e-06	y
ENSMUSG00000075318	Scn2a1	-0.693987	0.125867	7.54e-06	y
ENSMUSG00000020713	Gh	5.05319	1.28518	7.67e-06	n
ENSMUSG00000054693	Adam10	-0.453312	0.11127	7.91e-06	n
ENSMUSG00000007038	Neu1	-0.589582	0.118441	7.92e-06	y
ENSMUSG00000032128	Robo3	1.47463	0.503186	8.63e-06	y
ENSMUSG00000029669	Tspan12	-0.276515	0.117044	8.68e-06	n
ENSMUSG00000021066	Atl1	-0.443595	0.118041	8.74e-06	n
ENSMUSG00000022696	Sidt1	-0.741105	0.184877	8.87e-06	n
ENSMUSG00000064293	Cntn4	-0.764657	0.196029	9.03e-06	y
ENSMUSG00000038370	Pcp4l1	0.584155	0.178762	9.52e-06	n
ENSMUSG00000063354	Slc39a4	4.19927	1.00464	9.52e-06	n
ENSMUSG00000021578	Ccdc127	-0.431533	0.0970242	9.55e-06	n
ENSMUSG00000060681	Slc9a6	-0.584055	0.136258	9.6e-06	y
ENSMUSG00000046321	Hs3st2	-2.89286	0.380626	9.64e-06	y
ENSMUSG00000047230	Cldn2	8.65946	1.0843	9.65e-06	y
ENSMUSG00000022661	Cd200	-0.445662	0.139338	1.01e-05	n
ENSMUSG00000035383	Pmch	0.886909	1.02108	1.02e-05	n
ENSMUSG00000023192	Grm2	-1.87432	0.272236	1.02e-05	y
ENSMUSG00000032718	Mansc1	-0.962102	0.175281	1.11e-05	y
ENSMUSG00000037353	Letmd1	-0.607516	0.130532	1.12e-05	n
ENSMUSG00000031355	Arhgap6	2.29879	0.348021	1.15e-05	y
ENSMUSG00000028403	Zdhhc21	-0.663506	0.118834	1.16e-05	n
ENSMUSG00000050963	Kcns2	-1.15798	0.240403	1.19e-05	n
ENSMUSG00000064225	Paqr9	-0.670927	0.143215	1.2e-05	n
ENSMUSG00000059187	Fam19a1	0.310144	0.176858	1.22e-05	y
ENSMUSG00000026479	Lamc2	-2.8536	0.387797	1.28e-05	n
ENSMUSG00000018171	Vmp1	-0.392737	0.117535	1.28e-05	y
ENSMUSG00000051146	Camk2n2	0.865546	0.226924	1.35e-05	n
ENSMUSG00000029924	Slc37a3	-0.36627	0.123784	1.4e-05	n
ENSMUSG00000070304	Scn2b	-0.785183	0.154714	1.4e-05	y
ENSMUSG00000023960	Enpp5	-0.388761	0.135885	1.45e-05	n
ENSMUSG00000030302	Atp2b2	-0.657839	0.128964	1.46e-05	y
ENSMUSG00000029608	Rph3a	-1.57796	0.248189	1.51e-05	y
ENSMUSG00000022684	Bfar	-0.332404	0.0976939	1.52e-05	n
ENSMUSG00000048450	Msx1	2.67382	0.474867	1.97e-05	n
ENSMUSG00000078622	Ccdc47	-0.282691	0.109538	2.01e-05	n
ENSMUSG00000103216	-	-2.10874	0.332372	2.01e-05	n
ENSMUSG00000023010	Tmbim6	-0.0538754	0.0761983	2.02e-05	n
ENSMUSG00000041268	Dmxl2	-0.487113	0.0899933	2.21e-05	n
ENSMUSG00000032262	Elovl4	-0.423624	0.125292	2.24e-05	n
ENSMUSG00000007021	Syngr3	-0.433267	0.112271	2.25e-05	n
ENSMUSG00000056091	St3gal5	-1.13754	0.189472	2.3e-05	y
ENSMUSG00000028864	Hgf	-3.88705	0.518598	2.3e-05	y
ENSMUSG00000045193	Cirbp	-0.00530363	0.095923	2.31e-05	y
ENSMUSG00000020368	Canx	-0.445942	0.135953	2.34e-05	y
ENSMUSG00000045655	Fam216b	6.67469	0.93288	2.34e-05	y
ENSMUSG00000006782	Cnp	0.237217	0.241079	2.45e-05	y
ENSMUSG00000011154	Cfap161	6.18991	0.768068	2.51e-05	y
ENSMUSG00000040479	Dgkz	-1.1605	0.175829	2.66e-05	y
ENSMUSG00000074555	-	6.48355	0.882681	2.74e-05	n
ENSMUSG00000023927	Satb1	-2.10863	0.284057	2.74e-05	y
ENSMUSG00000028020	Glrb	-0.690216	0.158051	2.89e-05	y
ENSMUSG00000027397	Slc20a1	-0.929268	0.176784	2.89e-05	y
ENSMUSG00000024121	Atp6v0c	-0.548411	0.129903	2.92e-05	y
ENSMUSG00000021327	Zkscan3	0.431092	0.105122	2.96e-05	n
ENSMUSG00000032422	Snx14	-0.280727	0.11911	2.97e-05	n
ENSMUSG00000070473	Cldn3	4.94303	0.721524	2.97e-05	y
ENSMUSG00000062257	Opcml	-0.775611	0.147967	3.1e-05	y
ENSMUSG00000050157	-	4.18378	0.604868	3.23e-05	n
ENSMUSG00000080242	-	-0.572135	0.134021	3.23e-05	n
ENSMUSG00000024781	Lipa	-0.174599	0.120406	3.23e-05	y
ENSMUSG00000025232	Hexa	-0.247683	0.114725	3.23e-05	y
ENSMUSG00000031007	Atp6ap2	-0.565668	0.13768	3.34e-05	y
ENSMUSG00000039497	Dse	-0.868654	0.198487	3.39e-05	n
ENSMUSG00000025350	-	2.3283	0.429519	3.56e-05	n
ENSMUSG00000030393	Zik1	0.156642	0.195552	3.56e-05	n
ENSMUSG00000048482	Bdnf	-1.82193	0.299529	3.63e-05	y
ENSMUSG00000031105	Slc25a14	-0.190396	0.127028	3.76e-05	n
ENSMUSG00000024261	Syt4	-0.219022	0.151146	3.88e-05	n
ENSMUSG00000003721	Insig2	-0.0345996	0.092127	3.95e-05	n
ENSMUSG00000031750	Il34	-0.586068	0.158408	3.95e-05	y
ENSMUSG00000051242	Pcdhb9	-0.253258	0.154563	3.98e-05	n
ENSMUSG00000003153	Slc2a3	-0.414799	0.163684	4.02e-05	n
ENSMUSG00000018507	Trpv2	-0.88423	0.164256	4.02e-05	y
ENSMUSG00000043300	B3galnt1	-0.3168	0.13941	4.02e-05	y
ENSMUSG00000035864	Syt1	-0.908877	0.153817	4.03e-05	y
ENSMUSG00000075465	Gm10837	-0.743302	0.346	4.4e-05	n
ENSMUSG00000034757	Tmub2	-0.319504	0.105053	4.41e-05	n
ENSMUSG00000048834	Vstm2a	-0.558134	0.173448	4.41e-05	n
ENSMUSG00000025425	St8sia5	-0.753577	0.205003	4.58e-05	n
ENSMUSG00000028528	Dnajc6	-0.672947	0.114647	4.8e-05	y
ENSMUSG00000006736	Tspan31	-0.271229	0.11618	4.9e-05	n
ENSMUSG00000020912	Krt12	-1.85802	0.325942	4.97e-05	n
ENSMUSG00000018593	Sparc	0.80007	0.133668	4.97e-05	y
ENSMUSG00000019590	Cyb561	-0.331192	0.13639	5.15e-05	n
ENSMUSG00000032487	Ptgs2	-1.90108	0.31494	5.17e-05	n
ENSMUSG00000010803	Gabra1	-0.864031	0.167022	5.33e-05	y
ENSMUSG00000030621	-	-0.584484	0.135052	5.44e-05	y
ENSMUSG00000074657	Kif5a	-0.519051	0.181229	5.46e-05	y
ENSMUSG00000058569	Tmed9	-0.326155	0.108372	5.48e-05	n
ENSMUSG00000031893	Tsnaxip1	3.32436	0.556483	5.56e-05	n
ENSMUSG00000010086	Rnf112	-0.89412	0.173156	5.99e-05	y
ENSMUSG00000030304	Ergic2	-0.264127	0.106627	6.12e-05	n
ENSMUSG00000061436	Hipk2	0.0840976	0.212732	6.12e-05	y
ENSMUSG00000036790	Slitrk2	0.046601	0.149285	6.12e-05	y
ENSMUSG00000003363	Pld3	-0.6457	0.138811	6.17e-05	y
ENSMUSG00000020904	Cfap52	4.29552	0.613877	6.21e-05	n
ENSMUSG00000032123	Dpagt1	-0.261475	0.119338	6.3e-05	n
ENSMUSG00000021477	Ctsl	-0.467775	0.11988	6.37e-05	y
ENSMUSG00000047496	Rnf152	0.858969	0.341603	6.68e-05	n
ENSMUSG00000028822	Tmem50a	-0.546031	0.132475	6.89e-05	y
ENSMUSG00000028128	F3	0.329556	0.106497	7.05e-05	n
ENSMUSG00000009394	Syn2	-0.927717	0.144932	7.08e-05	y
ENSMUSG00000051606	-	4.34913	0.722945	7.16e-05	y
ENSMUSG00000024500	Ppp2r2b	-0.483291	0.0989064	7.24e-05	n
ENSMUSG00000035637	Grhpr	0.71812	0.166545	7.26e-05	n
ENSMUSG00000054667	Irs4	3.03999	0.822448	7.26e-05	y
ENSMUSG00000033633	Clec18a	-1.18952	0.281195	7.26e-05	y
ENSMUSG00000031168	Ebp	-0.481798	0.161458	7.36e-05	n
ENSMUSG00000038894	Irs2	0.576113	0.188513	7.52e-05	y
ENSMUSG00000021187	Tc2n	5.67744	0.929838	8.03e-05	n
ENSMUSG00000054728	Phactr1	-0.887803	0.135476	8.28e-05	y
ENSMUSG00000028885	Smpdl3b	1.57857	0.297162	8.41e-05	y
ENSMUSG00000031837	Necab2	1.06313	0.174983	8.45e-05	y
ENSMUSG00000029420	Rimbp2	-1.34536	0.215054	8.53e-05	y
ENSMUSG00000049624	Slc17a5	-0.364798	0.14739	8.64e-05	y
ENSMUSG00000034532	Fbxo16	0.804676	0.174435	8.68e-05	n
ENSMUSG00000035179	Ppp1r32	4.92142	0.851699	8.68e-05	n
ENSMUSG00000093880	-	-0.143714	0.201231	8.84e-05	n
ENSMUSG00000042757	Tmem108	1.32169	0.221916	8.85e-05	y
ENSMUSG00000020154	Ptprb	-0.642351	0.130968	9.39e-05	n
ENSMUSG00000015189	Casd1	-0.324492	0.138744	9.66e-05	n
ENSMUSG00000020841	Cpd	-0.133775	0.10756	9.66e-05	n
ENSMUSG00000020598	Nrcam	-0.505875	0.13454	9.7e-05	n
ENSMUSG00000064036	Mro	0.663957	0.13578	9.7e-05	y
ENSMUSG00000021453	Gadd45g	0.842228	0.137769	9.91e-05	y
ENSMUSG00000022419	Deptor	-1.60646	0.278576	0.00010059	y
ENSMUSG00000021032	Ngb	1.89995	0.291283	0.000106114	y
ENSMUSG00000026686	Lmx1a	6.45803	1.01142	0.00010805	n
ENSMUSG00000021830	Txndc16	-0.179513	0.103803	0.000110042	n
ENSMUSG00000068747	Sort1	-0.821179	0.146988	0.000111956	y
ENSMUSG00000074736	Syndig1	-1.0568	0.176006	0.000113304	y
ENSMUSG00000064115	Cadm2	-0.872641	0.141659	0.000117515	y
ENSMUSG00000063142	Kcnma1	-0.927887	0.158907	0.000118263	y
ENSMUSG00000032680	6820408C15Rik	1.62604	0.310974	0.000120375	n
ENSMUSG00000019232	Etnppl	1.03748	0.186238	0.000121601	y
ENSMUSG00000039154	Shd	0.189706	0.213931	0.000123136	n
ENSMUSG00000025867	Cplx2	0.129669	0.197386	0.000124331	y
ENSMUSG00000022351	Sqle	-0.695616	0.145952	0.000124634	y
ENSMUSG00000048721	Fndc9	2.37621	0.346826	0.000124634	y
ENSMUSG00000028483	Snapc3	-0.0384612	0.0794158	0.000128113	n
ENSMUSG00000002341	Ncan	-0.802135	0.157812	0.000128113	y
ENSMUSG00000015944	Gatsl2	-0.121952	0.0959754	0.000128174	n
ENSMUSG00000022237	Ankrd33b	-1.95589	0.284452	0.000128174	y
ENSMUSG00000032186	Tmod2	-0.324863	0.110832	0.000128582	n
ENSMUSG00000019087	Atp6ap1	-0.496962	0.132765	0.000128697	y
ENSMUSG00000048240	Gng7	1.01763	0.221546	0.000128795	y
ENSMUSG00000027298	Tyro3	-1.18047	0.197208	0.000129102	y
ENSMUSG00000025875	Tspan17	-0.978338	0.225583	0.00013326	n
ENSMUSG00000020009	Ifngr1	0.160801	0.109204	0.000133378	n
ENSMUSG00000028005	Gucy1b3	-0.551443	0.107649	0.000134122	n
ENSMUSG00000013523	Bcas1	0.385586	0.298833	0.000134122	y
ENSMUSG00000039834	Zfp335	0.799431	0.391702	0.000136453	n
ENSMUSG00000043621	Ubxn10	3.70471	0.64776	0.000136776	n
ENSMUSG00000028086	Fbxw7	-0.787544	0.141139	0.000137922	y
ENSMUSG00000030894	Tpp1	-0.1394	0.0970927	0.000141301	n
ENSMUSG00000047379	B4gat1	-0.343524	0.11641	0.000143988	y
ENSMUSG00000056429	Tgoln1	-0.264587	0.106147	0.000144403	n
ENSMUSG00000073418	-	1.25617	0.28831	0.000144678	y
ENSMUSG00000028343	Erp44	-0.15785	0.115451	0.000148901	n
ENSMUSG00000057363	Uxs1	-0.107635	0.136968	0.000149131	n
ENSMUSG00000027900	Dram2	-0.193548	0.106417	0.000149429	n
ENSMUSG00000053153	Spag16	6.40057	0.859279	0.000149599	y
ENSMUSG00000020674	Pxdn	-0.559806	0.164721	0.000151031	y
ENSMUSG00000031983	2310022B05Rik	0.289918	0.171196	0.000151225	y
ENSMUSG00000022664	Slc35a5	-0.371205	0.124407	0.000169838	y
ENSMUSG00000021252	0610007P14Rik	-0.124765	0.0939026	0.000172256	n
ENSMUSG00000028294	Cfap206	2.11872	0.410821	0.000172256	n
ENSMUSG00000030930	Chst15	-1.33694	0.229281	0.000172256	y
ENSMUSG00000021675	F2rl2	-2.36681	0.415899	0.000172256	y
ENSMUSG00000031101	Sash3	-0.357685	0.627312	0.000172983	n
ENSMUSG00000002897	Il17ra	-1.2485	0.244817	0.000173688	n
ENSMUSG00000027995	Tlr2	1.5216	0.604702	0.000173688	n
ENSMUSG00000036357	Gpr101	3.40012	0.468907	0.000173688	y
ENSMUSG00000070730	Rmdn3	-0.276765	0.107783	0.000173848	n
ENSMUSG00000043843	Tmem145	-0.491671	0.355035	0.00017669	n
ENSMUSG00000025666	Tmem47	0.397086	0.102432	0.000184383	y
ENSMUSG00000039740	Alg2	-0.321815	0.110735	0.000185896	n
ENSMUSG00000027942	4933434E20Rik	-0.231741	0.0986669	0.000187832	n
ENSMUSG00000035413	Tmem98	0.993588	0.22197	0.000188153	n
ENSMUSG00000019880	Rspo3	0.529463	0.23017	0.000190479	y
ENSMUSG00000021936	Mapk8	-0.549039	0.0903858	0.000192161	y
ENSMUSG00000036333	Kidins220	-0.347973	0.0909028	0.000194872	n
ENSMUSG00000031380	Vegfd	-3.30084	0.513652	0.000194872	y
ENSMUSG00000056050	-	-0.317949	0.0982384	0.00019582	n
ENSMUSG00000024614	Tmx3	-0.370303	0.126866	0.000209434	y
ENSMUSG00000026480	Ncf2	-0.911818	0.23848	0.000212727	n
ENSMUSG00000019027	Dnah1	1.63946	0.262846	0.000216376	y
ENSMUSG00000028167	Bdh2	2.76119	0.472983	0.000218556	n
ENSMUSG00000031111	-	2.06435	0.358257	0.00022106	n
ENSMUSG00000024479	Mal2	-0.61172	0.161475	0.00022106	y
ENSMUSG00000105366	-	-2.55439	0.428715	0.000223747	y
ENSMUSG00000009628	Tex15	5.64727	0.917527	0.000224489	n
ENSMUSG00000027931	Npr1	1.19152	0.44403	0.000224489	n
ENSMUSG00000047216	Cdh19	0.00427997	0.162559	0.000224489	n
ENSMUSG00000097789	-	-0.0926339	0.348509	0.000224696	n
ENSMUSG00000028965	Tnfrsf9	-1.15658	0.334009	0.000227317	n
ENSMUSG00000021670	Hmgcr	-0.869622	0.161525	0.000227317	y
ENSMUSG00000030898	Cckbr	-1.14552	0.22416	0.000228221	y
ENSMUSG00000031785	Adgrg1	0.528224	0.115181	0.000230792	n
ENSMUSG00000033308	Dpyd	1.54863	0.278626	0.000231088	y
ENSMUSG00000090100	Ttbk2	-0.460064	0.132263	0.000231341	n
ENSMUSG00000016637	Ift27	0.362023	0.134614	0.000232863	n
ENSMUSG00000076617	Ighm	0.0919307	0.398072	0.000232863	n
ENSMUSG00000020709	Adap2	-0.681937	0.155124	0.000236583	n
ENSMUSG00000026317	Cln8	-0.019787	0.104572	0.000236583	n
ENSMUSG00000039987	Phtf2	-0.608027	0.139856	0.00023659	y
ENSMUSG00000031342	Gpm6b	-0.507505	0.102619	0.00023894	n
ENSMUSG00000029782	Tmem209	-0.0968655	0.155895	0.000239532	n
ENSMUSG00000068270	Shroom4	1.24894	0.451659	0.000239951	n
ENSMUSG00000039953	Clstn1	-0.827989	0.149548	0.000242279	y
ENSMUSG00000030075	Cntn3	-1.41563	0.219356	0.000244078	y
ENSMUSG00000039963	Ccdc40	3.82974	0.605074	0.000245604	n
ENSMUSG00000058914	C1qtnf3	4.3326	0.752639	0.00024565	n
ENSMUSG00000032899	Styk1	3.44029	0.593896	0.000245863	y
ENSMUSG00000094483	Purb	-0.611137	0.11489	0.000247343	n
ENSMUSG00000091264	Smim13	-0.636842	0.117229	0.000247343	y
ENSMUSG00000020627	Klhl29	-1.00998	0.202583	0.000250408	y
ENSMUSG00000111947	-	1.06445	0.266322	0.000253394	n
ENSMUSG00000030654	Arl6ip1	-0.4858	0.129297	0.000259877	y
ENSMUSG00000043207	Zmpste24	-0.0975476	0.119556	0.000274937	n
ENSMUSG00000021518	Ptdss1	-0.484865	0.129737	0.000280135	n
ENSMUSG00000037685	Atp8a1	-0.572121	0.123641	0.000282449	y
ENSMUSG00000006522	Itih3	1.23749	0.218652	0.000282449	y
ENSMUSG00000019929	Dcn	3.35501	0.621069	0.000295712	y
ENSMUSG00000032193	Ldlr	-0.0727442	0.201653	0.00029706	n
ENSMUSG00000026696	Vamp4	-0.293249	0.0793104	0.000302907	n
ENSMUSG00000053846	Lipg	-1.76521	0.348381	0.000308205	y
ENSMUSG00000025764	Jade1	0.0152943	0.118392	0.000310267	n
ENSMUSG00000026728	Vim	0.751807	0.208196	0.000321583	n
ENSMUSG00000024072	Yipf4	-0.297299	0.159913	0.000323578	y
ENSMUSG00000032328	Tmem30a	-0.563989	0.179207	0.00032537	y
ENSMUSG00000073424	Cyp4f15	0.0808087	0.134601	0.000332248	y
ENSMUSG00000026456	Cyb5r1	-0.715615	0.172704	0.00033573	y
ENSMUSG00000044067	Gpr22	-0.635652	0.173454	0.000337898	n
ENSMUSG00000020225	Tmbim4	-0.464416	0.139927	0.000342504	y
ENSMUSG00000022377	Asap1	-1.06814	0.179018	0.000348881	y
ENSMUSG00000026669	Mcm10	-0.353486	0.66243	0.000353428	n
ENSMUSG00000033419	Snap91	-0.767544	0.125686	0.000353428	n
ENSMUSG00000037086	Prr32	6.05838	1.03237	0.000353428	n
ENSMUSG00000071398	2410004P03Rik	3.83183	0.650631	0.000353428	n
ENSMUSG00000073411	-	-0.497537	0.149706	0.000353428	n
ENSMUSG00000040774	Cept1	-0.157866	0.132957	0.000353428	y
ENSMUSG00000022797	Tfrc	-0.57986	0.124301	0.0003558	y
ENSMUSG00000048330	Ric3	-0.0370766	0.0998995	0.000356552	n
ENSMUSG00000016481	Cr1l	0.182068	0.115984	0.000372245	n
ENSMUSG00000091243	Vgll3	3.53446	0.628941	0.000372245	y
ENSMUSG00000021256	Vash1	-1.27762	0.278425	0.000374612	n
ENSMUSG00000030681	Mvp	0.725062	0.22838	0.000378547	n
ENSMUSG00000050953	Gja1	0.278106	0.114812	0.000378547	y
ENSMUSG00000038642	Ctss	-0.288357	0.0958159	0.0003863	n
ENSMUSG00000042385	Gzmk	1.42041	0.403996	0.0003863	n
ENSMUSG00000029211	Gabra4	-0.442655	0.14389	0.000390765	n
ENSMUSG00000030342	Cd9	0.480539	0.148966	0.000393154	n
ENSMUSG00000024076	Vit	5.57231	0.704582	0.000399218	n
ENSMUSG00000021301	Hecw1	-0.808917	0.139419	0.000399218	y
ENSMUSG00000074024	-	0.348704	0.147277	0.000403422	n
ENSMUSG00000043456	Zfp536	-0.149628	0.227505	0.000406616	n
ENSMUSG00000030877	Mfsd13b	-2.13095	0.363302	0.000411191	n
ENSMUSG00000021130	Galnt16	0.562153	0.126512	0.000412344	y
ENSMUSG00000029769	Ccdc136	0.510487	0.2055	0.000413504	n
ENSMUSG00000023992	Trem2	-0.582946	0.11926	0.000415501	n
ENSMUSG00000024294	Mib1	-0.555039	0.10693	0.000415501	n
ENSMUSG00000026546	Cfap45	1.41449	0.266157	0.000419044	y
ENSMUSG00000043531	-	-1.21394	0.209755	0.000419815	y
ENSMUSG00000015501	Hivep2	-0.777018	0.170155	0.0004268	n
ENSMUSG00000029716	Tfr2	-0.042341	0.173692	0.000427732	y
ENSMUSG00000008136	Fhl2	-2.16026	0.318016	0.000427732	y
ENSMUSG00000029816	Gpnmb	-1.30536	0.263466	0.000433806	n
ENSMUSG00000044071	Fam19a2	-1.20913	0.211368	0.000434172	n
ENSMUSG00000033880	Lgals3bp	0.865518	0.201381	0.00044075	y
ENSMUSG00000043164	Tmem212	8.56334	1.01234	0.000441209	y
ENSMUSG00000020251	Glt8d2	-0.430348	0.298999	0.000441752	y
ENSMUSG00000033379	Atp6v0b	-0.660832	0.167372	0.000443606	y
ENSMUSG00000024077	Strn	-0.669001	0.130171	0.000443679	n
ENSMUSG00000108841	-	2.114	0.658709	0.00044525	n
ENSMUSG00000059742	Kcnh7	-1.27645	0.204456	0.00044525	y
ENSMUSG00000046523	Kctd4	0.675891	0.24503	0.000450524	y
ENSMUSG00000104761	-	-0.114468	0.185779	0.000451799	n
ENSMUSG00000004319	Clcn3	-0.357389	0.10167	0.000455386	n
ENSMUSG00000103046	-	1.07389	0.456735	0.000461329	n
ENSMUSG00000021466	Ptch1	0.810556	0.141388	0.000461329	y
ENSMUSG00000022257	Laptm4b	-0.744045	0.163581	0.000461465	y
ENSMUSG00000028558	Calr4	0.0943712	0.608847	0.000469737	n
ENSMUSG00000001986	Gria3	-0.689857	0.165717	0.000479303	n
ENSMUSG00000029152	Ociad1	-0.253054	0.101289	0.000479303	n
ENSMUSG00000030500	Slc17a6	1.30293	0.236949	0.000479303	n
ENSMUSG00000049556	Lingo1	-1.06498	0.194537	0.000480054	y
ENSMUSG00000059974	Ntm	-0.474285	0.0943105	0.000485878	y
ENSMUSG00000046230	Vps13a	-0.620768	0.121802	0.000487929	n
ENSMUSG00000024211	Grm8	-0.812503	0.224782	0.000487929	y
ENSMUSG00000021360	Gcnt2	-1.01345	0.28206	0.000488971	y
ENSMUSG00000021087	Rtn1	-0.45327	0.163616	0.000488988	y
ENSMUSG00000074899	-	-3.19676	0.555368	0.000489892	n
ENSMUSG00000042797	Aqp11	-0.573837	0.182202	0.000490038	n
ENSMUSG00000027698	Nceh1	-0.475246	0.125634	0.000491876	n
ENSMUSG00000053093	Myh7	2.12496	0.347175	0.000496061	y
ENSMUSG00000100916	Lhb	4.68017	1.00446	0.00049751	n
ENSMUSG00000049154	Fam183b	1.97807	0.321138	0.000500836	n
ENSMUSG00000059714	Flot1	-0.558038	0.0994884	0.000501108	n
ENSMUSG00000102420	-	5.85273	0.99279	0.000501108	n
ENSMUSG00000061731	Ext1	-1.05009	0.198559	0.000501108	y
ENSMUSG00000051980	Casr	5.71797	0.87737	0.0005016	y
ENSMUSG00000087679	-	-0.452274	0.0858308	0.000503671	n
ENSMUSG00000029765	Plxna4	-0.903431	0.192155	0.000503671	y
ENSMUSG00000030220	Arhgdib	-0.954292	0.192569	0.000503671	y
ENSMUSG00000049044	Rapgef4	-0.894427	0.171089	0.000510832	n
ENSMUSG00000029156	Sgcb	-0.438912	0.117109	0.000510832	y
ENSMUSG00000032114	Slc37a4	-0.70286	0.1697	0.000513129	n
ENSMUSG00000047554	Tmem41b	-0.477934	0.111549	0.000513613	n
ENSMUSG00000029672	Fam3c	-0.786375	0.207601	0.000517502	n
ENSMUSG00000030917	Tmem159	-0.449222	0.167069	0.000517502	n
ENSMUSG00000062190	Lancl2	-0.759287	0.140547	0.000517502	y
ENSMUSG00000050587	Lrrc4c	-0.431589	0.167945	0.000518859	y
ENSMUSG00000028232	Tmem68	-0.328634	0.145386	0.000520417	n
ENSMUSG00000021846	Peli2	0.864101	0.19867	0.00053446	n
ENSMUSG00000003948	Mmd	-0.536237	0.185314	0.000534819	n
ENSMUSG00000004631	Sgce	0.0697222	0.122523	0.000534819	n
ENSMUSG00000002279	Lmf1	0.0797613	0.0949966	0.000565606	n
ENSMUSG00000038526	Car14	0.774276	0.226325	0.000566336	n
ENSMUSG00000041670	-	-0.747719	0.16312	0.000584667	n
ENSMUSG00000022131	Gpr180	-0.439243	0.260434	0.000601027	y
ENSMUSG00000022687	Boc	-0.907261	0.227731	0.000609162	y
ENSMUSG00000054408	Spcs3	-0.386302	0.15434	0.00061031	y
ENSMUSG00000024403	Atp6v1g2	-0.597219	0.103373	0.000614374	n
ENSMUSG00000032452	Clstn2	-0.888284	0.18263	0.000615937	y
ENSMUSG00000025825	Iscu	-0.332254	0.354346	0.000617139	y
ENSMUSG00000040813	Tex264	-0.372348	0.141407	0.000622282	n
ENSMUSG00000057649	Brd9	-0.419913	0.100396	0.000622282	n
ENSMUSG00000026385	Dbi	0.797107	0.177426	0.000628562	n
ENSMUSG00000046879	Irgm1	-0.393147	0.201973	0.000629212	n
ENSMUSG00000050069	Grem2	-0.702401	0.180195	0.00063135	y
ENSMUSG00000017639	Rab11fip4	-0.423167	0.120854	0.00063344	n
ENSMUSG00000030245	Golt1b	-0.445491	0.12648	0.00063344	n
ENSMUSG00000039990	Edrf1	-0.0131242	0.156587	0.000641441	n
ENSMUSG00000073481	Marc2	-0.565084	0.255424	0.000643083	n
ENSMUSG00000021553	Slc28a3	4.86876	0.943593	0.000643326	n
ENSMUSG00000022783	Spag6l	1.16478	0.244249	0.000643326	y
ENSMUSG00000110405	-	0.758313	0.664756	0.000646525	n
ENSMUSG00000054855	Rnd1	1.09527	0.222208	0.000647831	n
ENSMUSG00000001911	Nfix	0.786314	0.234212	0.000647831	y
ENSMUSG00000073139	Tmem185a	-0.0464429	0.133076	0.000648799	n
ENSMUSG00000027386	Fbln7	5.15904	0.776833	0.000648799	y
ENSMUSG00000034275	Igsf9b	-1.35253	0.22192	0.000648799	y
ENSMUSG00000038418	Egr1	-1.18501	0.235636	0.000649484	n
ENSMUSG00000051177	Plcb1	-0.780257	0.150135	0.000649484	y
ENSMUSG00000098923	Tmem185b	-0.231918	0.163305	0.000651442	n
ENSMUSG00000024245	Tmem178	-1.09233	0.321266	0.000653229	y
ENSMUSG00000008730	Hipk1	-0.160126	0.0754514	0.000653288	n
ENSMUSG00000060176	Kif27	4.14421	0.574909	0.000660977	n
ENSMUSG00000047139	Cd24a	3.28403	0.579604	0.000662622	n
ENSMUSG00000028049	Scamp3	-0.342908	0.113803	0.000669809	n
ENSMUSG00000034467	Dynlrb2	4.82593	0.673029	0.000682141	n
ENSMUSG00000039886	Tmem120a	-0.603113	0.160368	0.000682141	n
ENSMUSG00000048218	Amigo2	1.56093	0.278959	0.000682141	y
ENSMUSG00000036502	Tmem255a	1.29625	0.280072	0.000682717	y
ENSMUSG00000021701	Plk2	-0.539661	0.128369	0.000684734	n
ENSMUSG00000054850	-	-0.505415	0.261938	0.000686264	n
ENSMUSG00000090386	-	0.400066	0.119913	0.00069137	y
ENSMUSG00000025314	Ptprj	-0.584684	0.134612	0.000699296	n
ENSMUSG00000029120	Ppp2r2c	-0.722892	0.136279	0.000699296	y
ENSMUSG00000026322	Htr4	1.3658	0.332294	0.000704465	n
ENSMUSG00000068923	-	-0.439339	0.113827	0.000706305	n
ENSMUSG00000037400	Atp11b	-0.352357	0.155296	0.000706305	y
ENSMUSG00000032589	Bsn	-1.07119	0.203356	0.00071616	y
ENSMUSG00000020340	Cyfip2	-0.810276	0.136942	0.00073305	n
ENSMUSG00000027489	Necab3	-1.59255	0.264474	0.000736871	y
ENSMUSG00000031864	Ints10	0.307618	0.125992	0.000745603	n
ENSMUSG00000048794	Cfap100	2.0258	0.349908	0.000752704	y
ENSMUSG00000026203	Dnajb2	0.237991	0.146916	0.000761974	n
ENSMUSG00000030095	Tmem43	0.0589002	0.126427	0.000770662	n
ENSMUSG00000016194	Hsd11b1	1.02457	0.224243	0.000784239	y
ENSMUSG00000027506	Tpd52	-0.957577	0.172136	0.000804683	y
ENSMUSG00000026679	Enkur	2.81764	0.439082	0.000805076	n
ENSMUSG00000045576	St7l	-0.0644804	0.102224	0.000805076	n
ENSMUSG00000036062	Phf24	-1.10022	0.178248	0.000805076	y
ENSMUSG00000021540	Smad5	0.533688	0.137474	0.000805163	n
ENSMUSG00000068250	Amn1	0.194602	0.127126	0.00081155	n
ENSMUSG00000113852	-	0.64289	0.204053	0.00081155	n
ENSMUSG00000009281	Rarres2	1.01554	0.244507	0.00081155	y
ENSMUSG00000023800	Tiam2	-0.758655	0.219581	0.000812738	y
ENSMUSG00000044948	Cfap43	2.02236	0.431285	0.000814368	y
ENSMUSG00000032641	Gpr19	0.00363169	0.126069	0.000814561	n
ENSMUSG00000052387	Trpm3	1.51847	0.339459	0.000820052	y
ENSMUSG00000028441	1110017D15Rik	1.97012	0.349828	0.000827606	n
ENSMUSG00000047786	Lix1	-0.589663	0.118686	0.000828291	n
ENSMUSG00000040433	Zbtb38	-0.612082	0.119949	0.000834871	n
ENSMUSG00000027706	Sec62	-0.251916	0.0984872	0.000838571	n
ENSMUSG00000027332	Ivd	0.535723	0.109804	0.00085126	y
ENSMUSG00000031997	Trpc6	-0.813326	0.259078	0.00085126	y
ENSMUSG00000019889	Ptprk	0.319965	0.154557	0.000853531	y
ENSMUSG00000038860	Garnl3	-1.02585	0.226061	0.000857833	y
ENSMUSG00000025759	Mfsd8	-0.192154	0.153855	0.000870882	y
ENSMUSG00000044014	Npy5r	-0.802314	0.178149	0.000871477	n
ENSMUSG00000020216	Jsrp1	-1.53043	0.278705	0.000879852	y
ENSMUSG00000020878	Lrrc46	4.04591	0.707386	0.000887881	n
ENSMUSG00000022262	Dnah5	2.59967	0.440508	0.000890052	y
ENSMUSG00000008859	Rala	-0.560098	0.153249	0.000891386	n
ENSMUSG00000044164	Rnf182	1.07421	0.205169	0.000891882	y
ENSMUSG00000019923	Zwint	-0.458338	0.0924318	0.000906072	y
ENSMUSG00000053137	Mapk11	-1.92953	0.300508	0.000906072	y
ENSMUSG00000032057	4833427G06Rik	5.8285	0.904519	0.000907425	n
ENSMUSG00000027520	Zdbf2	1.37084	0.243917	0.000918077	y
ENSMUSG00000019467	Arhgef25	-0.638944	0.114802	0.000918354	y
ENSMUSG00000027273	Snap25	-0.821244	0.14979	0.000927624	n
ENSMUSG00000020317	Theg	-4.37966	0.666919	0.000930475	y
ENSMUSG00000001260	Gabrg1	0.540655	0.169381	0.000934254	n
ENSMUSG00000021709	Erbin	-0.00114532	0.204632	0.000936743	n
ENSMUSG00000032373	Car12	1.51367	0.320585	0.000942922	y
ENSMUSG00000023571	Fam132a	-0.191087	0.19916	0.000951508	n
ENSMUSG00000033981	Gria2	-0.289198	0.145883	0.000951508	n
ENSMUSG00000046447	Camk2n1	-1.1674	0.198387	0.000951508	y
ENSMUSG00000039672	Kcne2	8.35314	1.08604	0.000970047	y
ENSMUSG00000028657	Ppt1	-0.122134	0.100433	0.000970655	n
ENSMUSG00000067242	-	-0.351189	0.156245	0.000972091	n
ENSMUSG00000021552	Gkap1	0.866089	0.169918	0.000974697	n
ENSMUSG00000015093	Clic3	3.32748	0.865918	0.000975543	n
ENSMUSG00000035443	Thyn1	0.583162	0.108343	0.000980445	n
ENSMUSG00000070570	Slc17a7	-1.22021	0.23073	0.000989002	y
ENSMUSG00000029467	Atp2a2	-0.670106	0.142993	0.000994296	y
ENSMUSG00000020818	Mfsd11	-0.347255	0.133941	0.00101347	n
ENSMUSG00000036099	Vezt	-0.267904	0.101477	0.00101635	n
ENSMUSG00000073792	Alg6	-0.280268	0.156411	0.00102241	n
ENSMUSG00000007656	Arpp19	-1.07584	0.197074	0.00102365	y
ENSMUSG00000028655	Mfsd2a	0.42256	0.167276	0.00102628	y
ENSMUSG00000035459	Stab2	1.78412	0.670637	0.00105117	n
ENSMUSG00000069520	Tmem19	-0.253796	0.123088	0.00105884	n
ENSMUSG00000059325	Hopx	1.6732	0.303308	0.00108026	n
ENSMUSG00000021665	Hexb	-0.376838	0.112731	0.00109134	n
ENSMUSG00000039179	Tekt5	0.571279	0.655417	0.00109134	n
ENSMUSG00000042436	Mfap4	-1.82838	0.420279	0.00110355	n
ENSMUSG00000032570	Atp2c1	-0.164112	0.136214	0.00110492	y
ENSMUSG00000011877	Git1	-0.52381	0.204856	0.001131	y
ENSMUSG00000044465	Fam160a2	-0.344545	0.101618	0.00113368	n
ENSMUSG00000025277	Abhd6	-0.432375	0.130617	0.00115179	n
ENSMUSG00000016763	Scube1	-2.46146	0.43986	0.00115191	y
ENSMUSG00000026109	Tmeff2	0.0327601	0.134165	0.00115792	y
ENSMUSG00000021647	Cartpt	2.73035	0.550923	0.0011667	y
ENSMUSG00000038188	Scarf1	0.0605559	0.473431	0.00116952	n
ENSMUSG00000026764	Kif5c	-0.703787	0.133273	0.00119274	y
ENSMUSG00000110424	-	1.23475	0.271232	0.00119629	n
ENSMUSG00000045589	Frrs1l	-0.810205	0.153057	0.00125372	y
ENSMUSG00000025092	Hspa12a	0.701542	0.159056	0.00125512	y
ENSMUSG00000043998	Mgat2	-0.566667	0.172984	0.00126261	y
ENSMUSG00000026514	Cnih3	-0.850266	0.236441	0.00126261	y
ENSMUSG00000022892	App	-0.649176	0.145296	0.00126346	y
ENSMUSG00000032579	Hemk1	0.846441	0.18517	0.0012665	n
ENSMUSG00000032549	Rab6b	-0.813163	0.184558	0.0012665	y
ENSMUSG00000031393	Mecp2	-0.19641	0.0930833	0.00126702	n
ENSMUSG00000030062	Rpn1	-0.206809	0.112449	0.00127108	n
ENSMUSG00000061086	Myl4	-2.13069	0.381351	0.00128148	y
ENSMUSG00000021427	Ssr1	-0.335598	0.13968	0.00128297	n
ENSMUSG00000028565	Nfia	0.202798	0.153509	0.00128297	y
ENSMUSG00000022561	Gpaa1	-0.191754	0.0960913	0.0012876	n
ENSMUSG00000022673	Mcm4	0.613373	0.158331	0.0012876	n
ENSMUSG00000019731	Slc35e1	-0.456432	0.123749	0.00129081	n
ENSMUSG00000027438	Napb	-0.711664	0.128785	0.00129081	n
ENSMUSG00000025658	Cnksr2	-0.745696	0.136912	0.00130153	n
ENSMUSG00000028047	Thbs3	1.73111	0.306353	0.00130276	y
ENSMUSG00000071862	Lrrtm2	-0.410025	0.14505	0.00131018	y
ENSMUSG00000022032	Scara5	5.70513	1.01351	0.00131262	y
ENSMUSG00000016018	Skiv2l2	0.0862173	0.112872	0.00132904	n
ENSMUSG00000022295	Atp6v1c1	-0.51744	0.108506	0.00132904	n
ENSMUSG00000042613	Pbxip1	0.401223	0.158412	0.00132904	n
ENSMUSG00000109228	-	4.76849	0.958668	0.00132904	y
ENSMUSG00000025964	Adam23	-0.462318	0.108733	0.00133349	y
ENSMUSG00000030307	Slc6a11	0.944741	0.232425	0.00133349	y
ENSMUSG00000038633	Degs1	-0.252337	0.109705	0.00133387	n
ENSMUSG00000102521	-	2.06783	0.583447	0.00136941	n
ENSMUSG00000021803	Cdhr1	1.8315	0.785063	0.00137284	n
ENSMUSG00000031673	Cdh11	-0.935991	0.181763	0.00137284	y
ENSMUSG00000048416	Mlf1	3.60375	0.552233	0.0013903	n
ENSMUSG00000032224	Fam81a	-0.690028	0.129336	0.0013903	y
ENSMUSG00000039629	Strip2	0.156072	0.331589	0.00139088	y
ENSMUSG00000029086	Prom1	-0.322878	0.130951	0.0014103	n
ENSMUSG00000035824	Tk2	-0.18891	0.187455	0.00142213	n
ENSMUSG00000059540	Tcea2	-0.367388	0.15427	0.00145402	n
ENSMUSG00000031904	Slc7a6	-0.508434	0.129087	0.00145553	n
ENSMUSG00000046798	Cldn12	-0.163085	0.13623	0.00145553	n
ENSMUSG00000036745	Ttll7	-0.236282	0.180394	0.00146114	n
ENSMUSG00000071657	Bscl2	-0.204507	0.115232	0.00153043	n
ENSMUSG00000020102	Slc16a7	-0.843397	0.197249	0.00154371	y
ENSMUSG00000034796	Cpne7	1.17394	0.210704	0.00156241	y
ENSMUSG00000019906	Lin7a	-0.890954	0.173932	0.00156985	y
ENSMUSG00000029270	Fam69a	0.0820742	0.130085	0.00157322	n
ENSMUSG00000068264	Ap5s1	-0.306217	0.138283	0.00157322	n
ENSMUSG00000017376	Nlk	-1.18923	0.224258	0.00160143	y
ENSMUSG00000024982	Zdhhc6	-0.215896	0.113833	0.00160934	n
ENSMUSG00000084989	Crocc2	5.94246	0.965591	0.00163228	n
ENSMUSG00000102579	-	-0.136117	0.474183	0.00164143	n
ENSMUSG00000109293	-	0.208173	0.555387	0.00167107	n
ENSMUSG00000033569	Adgrb3	-0.0518813	0.128303	0.00169137	n
ENSMUSG00000000568	Hnrnpd	0.0354469	0.111526	0.0017041	n
ENSMUSG00000050967	Creg2	-0.867552	0.205018	0.00171255	y
ENSMUSG00000065954	Tacc1	-0.721768	0.141556	0.00173861	n
ENSMUSG00000071711	Mpst	0.204208	0.402991	0.00174742	n
ENSMUSG00000038872	-	0.370873	0.187265	0.00175855	n
ENSMUSG00000068373	D430041D05Rik	-0.718197	0.164659	0.00176137	n
ENSMUSG00000022212	Cpne6	0.159408	0.119412	0.00176365	n
ENSMUSG00000035798	Zdhhc17	-0.380485	0.136949	0.00176777	n
ENSMUSG00000036169	Sostdc1	0.904707	0.292247	0.00178064	n
ENSMUSG00000026097	Ormdl1	0.0497476	0.173655	0.00178108	n
ENSMUSG00000040219	Ttc12	2.63139	0.431979	0.00179224	n
ENSMUSG00000000605	Clcn4	-0.489444	0.125022	0.00180284	n
ENSMUSG00000023931	Efhb	4.0423	0.992165	0.0018038	n
ENSMUSG00000106637	-	-0.143276	0.710101	0.00185814	n
ENSMUSG00000107002	0610012G03Rik	-0.492705	0.363694	0.00185814	n
ENSMUSG00000022708	Zbtb20	0.528517	0.163802	0.00185814	y
ENSMUSG00000033161	Atp1a1	-0.56058	0.119622	0.00186933	n
ENSMUSG00000010095	Slc3a2	-0.377665	0.145815	0.00186933	y
ENSMUSG00000006676	Usp19	0.194786	0.134458	0.001896	n
ENSMUSG00000020921	Tmem101	-0.212968	0.120083	0.001896	n
ENSMUSG00000021468	Sptlc1	-0.372742	0.11819	0.00190487	n
ENSMUSG00000008489	Elavl2	-0.417796	0.158206	0.00192044	n
ENSMUSG00000022965	Ifngr2	-0.859388	0.233036	0.00192997	n
ENSMUSG00000043671	Dpy19l3	0.413924	0.191783	0.00192997	y
ENSMUSG00000037868	Egr2	-1.84126	0.586455	0.00193564	n
ENSMUSG00000078794	Dact3	-0.704747	0.164515	0.00193564	n
ENSMUSG00000079469	Pigb	0.0690187	0.126678	0.00193564	n
ENSMUSG00000027963	Extl2	-0.367509	0.13413	0.00194272	n
ENSMUSG00000039533	Mmd2	0.222302	0.0965649	0.00194272	y
ENSMUSG00000054263	Lifr	-0.647765	0.171689	0.00198015	y
ENSMUSG00000004567	Mcoln1	-0.516179	0.223883	0.00198015	y
ENSMUSG00000048616	Nog	1.26285	0.266614	0.00198697	n
ENSMUSG00000014867	Surf4	-0.155367	0.131724	0.00200083	n
ENSMUSG00000040118	Cacna2d1	-0.689079	0.177356	0.00200083	y
ENSMUSG00000107585	-	-0.862109	0.203336	0.00200574	n
ENSMUSG00000033713	Foxn3	-0.0933879	0.159	0.00200668	n
ENSMUSG00000041895	Wipi1	-0.0227656	0.129449	0.00201259	n
ENSMUSG00000048503	Tmem136	-0.383431	0.149609	0.00201259	n
ENSMUSG00000039552	Rsph4a	1.92384	0.358153	0.00201604	y
ENSMUSG00000025326	Ube3a	-0.0399224	0.0851264	0.00201638	n
ENSMUSG00000027822	Slc33a1	-0.0983663	0.125907	0.00201638	n
ENSMUSG00000020752	Recql5	0.231485	0.152595	0.00201743	n
ENSMUSG00000058488	Kl	3.78293	0.638827	0.00201743	y
ENSMUSG00000067377	Tspan6	0.559132	0.195589	0.00205315	y
ENSMUSG00000017344	Vtn	-0.494506	0.167972	0.00205735	n
ENSMUSG00000035227	Spcs2	-0.0552065	0.122165	0.00205735	n
ENSMUSG00000023033	Scn8a	-0.683958	0.151532	0.00205863	y
ENSMUSG00000041037	Irgq	-0.786955	0.17258	0.00206025	y
ENSMUSG00000018415	Gid4	-0.130719	0.111181	0.00206635	n
ENSMUSG00000070709	-	-0.0642887	0.162492	0.00209411	n
ENSMUSG00000011884	Gltp	-0.00395513	0.209889	0.00210268	n
ENSMUSG00000038677	Scube3	2.16115	0.373774	0.00213299	n
ENSMUSG00000027875	Hmgcs2	0.950122	0.214254	0.00213898	n
ENSMUSG00000026579	F5	7.12816	1.05199	0.00214243	y
ENSMUSG00000029073	Cptp	-0.361838	0.124415	0.00216049	n
ENSMUSG00000029998	Pcyox1	-0.258026	0.116811	0.00216049	n
ENSMUSG00000025887	Casp12	0.387997	0.554326	0.00218288	n
ENSMUSG00000034185	6430628N08Rik	3.29593	0.787812	0.00218288	n
ENSMUSG00000035183	Slc24a5	0.654298	0.226213	0.00218288	n
ENSMUSG00000021838	Samd4	0.117157	0.172742	0.00219247	n
ENSMUSG00000028618	Tmem59	-0.154922	0.126899	0.00219247	n
ENSMUSG00000026621	Marc1	5.64507	1.02845	0.0021978	n
ENSMUSG00000001467	Cyp51	-0.379592	0.112516	0.0022014	n
ENSMUSG00000048970	C1galt1c1	-0.0947075	0.130328	0.0022014	y
ENSMUSG00000036298	Slc2a13	-1.02154	0.205103	0.00221809	y
ENSMUSG00000024033	Rsph1	2.02364	0.354751	0.00223079	n
ENSMUSG00000021879	Dnah12	7.56157	1.02951	0.00228917	n
ENSMUSG00000021587	Pcsk1	-0.978444	0.22023	0.00228917	y
ENSMUSG00000021760	Gpx8	1.37848	0.300827	0.00229346	n
ENSMUSG00000052920	Prkg1	1.66245	0.389569	0.00229346	y
ENSMUSG00000040181	Fmo1	0.798571	0.222619	0.00229811	n
ENSMUSG00000057093	Zfp607b	0.166469	0.195523	0.00229811	n
ENSMUSG00000038831	Ralgps1	0.238328	0.13881	0.0023117	n
ENSMUSG00000002489	Tiam1	0.672555	0.163929	0.00235343	n
ENSMUSG00000026014	Raph1	-0.538008	0.127481	0.00236765	y
ENSMUSG00000063077	Kif1b	-0.4663	0.105121	0.00238983	y
ENSMUSG00000078234	Klhdc7a	0.151719	0.30419	0.00246481	n
ENSMUSG00000025889	Snca	-0.746558	0.147338	0.0024694	y
ENSMUSG00000026113	Inpp4a	-0.754016	0.139553	0.00250117	y
ENSMUSG00000070000	Fcho1	0.561975	0.198013	0.00250956	n
ENSMUSG00000020932	Gfap	2.01208	0.40535	0.00254249	y
ENSMUSG00000022500	Litaf	0.264878	0.275528	0.00254464	n
ENSMUSG00000036885	Arhgef26	0.831834	0.153831	0.00254464	y
ENSMUSG00000058013	40787	-0.488704	0.159148	0.00255785	n
ENSMUSG00000021969	Zdhhc20	-0.220337	0.0942401	0.00256408	n
ENSMUSG00000056069	Fam105a	-0.333815	0.238336	0.00257965	y
ENSMUSG00000028033	Kcnq5	-1.18383	0.217553	0.00260186	y
ENSMUSG00000008682	-	0.395567	0.091992	0.00260216	n
ENSMUSG00000072845	Tmprss11a	4.75741	1.16866	0.00261701	n
ENSMUSG00000036353	P2ry12	-0.202163	0.129531	0.00261701	y
ENSMUSG00000093930	Hmgcs1	-0.669145	0.119243	0.00265052	n
ENSMUSG00000068617	Efcab1	1.51332	0.261057	0.00267922	n
ENSMUSG00000050144	Slc25a44	-0.682309	0.141513	0.00268085	n
ENSMUSG00000059554	Ccdc28a	-0.325131	0.107874	0.00268085	n
ENSMUSG00000037095	Lrg1	0.738143	1.06915	0.00269993	n
ENSMUSG00000046876	Atxn1	-0.493705	0.129272	0.00273902	n
ENSMUSG00000035936	Aldh5a1	-0.00389623	0.122515	0.00274103	n
ENSMUSG00000022577	Ly6h	0.526782	0.179707	0.00275437	y
ENSMUSG00000024151	Msh2	-0.0159299	0.134244	0.00281858	n
ENSMUSG00000025892	Gria4	-0.447144	0.115776	0.00285575	y
ENSMUSG00000096929	-	0.0879319	0.12022	0.00288612	n
ENSMUSG00000039037	St6galnac5	-0.586514	0.181629	0.00302736	n
ENSMUSG00000075316	Scn9a	1.91808	0.344368	0.00302906	n
ENSMUSG00000025956	Mettl21a	-0.171498	0.130334	0.00304098	n
ENSMUSG00000031278	Acsl4	-0.631481	0.168363	0.00304098	y
ENSMUSG00000031765	Mt1	0.566919	0.162323	0.00308095	n
ENSMUSG00000034218	Atm	0.185477	0.151755	0.00308095	y
ENSMUSG00000037251	Pomk	-0.20879	0.130892	0.00311496	n
ENSMUSG00000026827	Gpd2	-0.434781	0.11335	0.00312363	n
ENSMUSG00000038135	Crygn	5.20433	0.925886	0.00313648	n
ENSMUSG00000030452	Nipa2	-0.382534	0.266531	0.00314585	y
ENSMUSG00000034035	Ccdc17	1.09612	0.240851	0.00315609	n
ENSMUSG00000052372	Il1rapl1	-0.294959	0.202642	0.00315609	n
ENSMUSG00000043313	Pcdhb19	-0.47304	0.208521	0.00316137	n
ENSMUSG00000033257	Ttll4	0.310083	0.179214	0.00316429	n
ENSMUSG00000000538	Tom1l2	0.0272954	0.146257	0.00317353	n
ENSMUSG00000034807	Colgalt1	0.0240031	0.126708	0.00317353	n
ENSMUSG00000053113	Socs3	3.41007	0.816665	0.00317353	n
ENSMUSG00000033356	Pus7l	-0.0858277	0.438501	0.00322874	n
ENSMUSG00000038456	Dennd2a	0.907936	0.225736	0.00322874	n
ENSMUSG00000053004	Hrh1	1.23896	0.266474	0.00322874	n
ENSMUSG00000038740	Mvb12b	-0.316777	0.144176	0.00322919	n
ENSMUSG00000028174	Rpe65	-2.09159	0.37529	0.00323337	y
ENSMUSG00000018042	Cyb5r3	-0.0280526	0.0664134	0.00324132	n
ENSMUSG00000063334	Krr1	-0.0607112	0.140032	0.00325647	n
ENSMUSG00000028962	Slc4a2	0.798929	0.257901	0.00328512	n
ENSMUSG00000037606	Osbpl5	0.45736	0.260827	0.00335729	n
ENSMUSG00000003279	Dlgap1	-0.776207	0.153663	0.00335729	y
ENSMUSG00000045871	Slitrk6	3.75717	0.747305	0.00335729	y
ENSMUSG00000020431	Adcy1	-1.37658	0.244929	0.00340323	y
ENSMUSG00000109574	-	0.94811	0.35395	0.00343406	n
ENSMUSG00000040964	Arhgef10l	1.20328	0.351643	0.00344788	n
ENSMUSG00000025521	Tmem192	-0.639487	0.25604	0.00344788	y
ENSMUSG00000057841	Rpl32	0.32023	0.135984	0.00345577	n
ENSMUSG00000079037	Prnp	-0.333134	0.134973	0.00345577	n
ENSMUSG00000075590	-	0.644323	0.155233	0.00347441	n
ENSMUSG00000029182	1700001C02Rik	5.47954	0.814495	0.00348728	y
ENSMUSG00000021613	Hapln1	-0.414642	0.164568	0.00348728	y
ENSMUSG00000023886	Smoc2	-1.22012	0.33803	0.00349014	n
ENSMUSG00000029070	Mxra8	0.983096	0.216404	0.00349034	n
ENSMUSG00000028608	0610037L13Rik	0.170058	0.135368	0.00351071	n
ENSMUSG00000046500	Fam19a4	4.58295	0.828086	0.00354223	n
ENSMUSG00000049176	Frmpd4	-0.0081738	0.133111	0.00354223	n
ENSMUSG00000021991	Cacna2d3	-0.0763816	0.121928	0.00357987	n
ENSMUSG00000028744	Pqlc2	-0.228076	0.126503	0.0035901	n
ENSMUSG00000053141	Ptprt	-0.481023	0.192468	0.00362504	n
ENSMUSG00000021916	Glt8d1	0.241075	0.147911	0.00362981	n
ENSMUSG00000040952	Rps19	0.386423	0.140777	0.00362981	n
ENSMUSG00000028277	Ube2j1	-0.469603	0.141313	0.00365349	n
ENSMUSG00000026775	Yme1l1	-0.0945291	0.106048	0.00366211	n
ENSMUSG00000022744	Cldnd1	-0.401396	0.104061	0.00366626	n
ENSMUSG00000024172	St6gal2	-1.29546	0.249703	0.00366786	y
ENSMUSG00000053134	Supt7l	0.444859	0.160884	0.00367488	n
ENSMUSG00000042942	Greb1l	0.660178	0.19732	0.00368273	n
ENSMUSG00000038884	A230050P20Rik	0.067474	0.152128	0.00369599	n
ENSMUSG00000021250	Fos	-0.729001	0.348475	0.00373212	n
ENSMUSG00000047090	Tmem198b	0.672647	0.240783	0.00378654	n
ENSMUSG00000036067	Slc2a6	-0.829395	0.197962	0.00381623	y
ENSMUSG00000029674	Limk1	0.123283	0.285637	0.00381842	n
ENSMUSG00000101111	-	-0.320479	0.279602	0.00381897	n
ENSMUSG00000049436	Upk1b	-0.179326	0.376104	0.00382596	n
ENSMUSG00000054226	Tprkb	0.631735	0.126819	0.00383286	n
ENSMUSG00000025089	Gfra1	0.577576	0.165241	0.00385764	n
ENSMUSG00000039720	Got1l1	4.4251	0.804287	0.00386958	y
ENSMUSG00000041577	Prelp	1.0875	0.219386	0.00387236	y
ENSMUSG00000031333	Abcb7	-0.0681799	0.125706	0.0038791	n
ENSMUSG00000037190	Cyb561d2	-0.390275	0.143064	0.00391564	n
ENSMUSG00000096780	-	-0.0861134	0.167519	0.00391564	n
ENSMUSG00000047658	Gal3st3	-0.645396	0.233169	0.0039223	n
ENSMUSG00000086158	Ccpg1os	0.787184	0.225409	0.00393964	n
ENSMUSG00000035781	R3hdm4	-0.502155	0.123125	0.00398136	n
ENSMUSG00000066306	Numa1	0.509339	0.166502	0.00398136	n
ENSMUSG00000020181	Nav3	-0.774467	0.142399	0.00400851	y
ENSMUSG00000041046	Ramp3	1.0338	0.360949	0.00401944	y
ENSMUSG00000001418	Glmp	-0.191632	0.118575	0.00405381	n
ENSMUSG00000027860	Vangl1	1.02561	0.231933	0.00405591	n
ENSMUSG00000039601	Rcan2	-0.0927564	0.291195	0.00407153	y
ENSMUSG00000060487	Samd5	-0.256166	0.249483	0.00408552	y
ENSMUSG00000026649	Cfap126	3.04528	0.535953	0.004086	y
ENSMUSG00000031295	Phka2	0.717573	0.209055	0.00409669	n
ENSMUSG00000020262	Adarb1	0.0436304	0.263554	0.00409669	y
ENSMUSG00000031545	Gpat4	-0.292828	0.122641	0.00411962	n
ENSMUSG00000026452	Syt2	0.393088	0.479556	0.0041221	y
ENSMUSG00000032691	Nlrp3	2.29024	0.813574	0.00413342	n
ENSMUSG00000014158	Trpv4	1.38286	0.617166	0.00413434	n
ENSMUSG00000023827	Agpat4	-0.129232	0.107144	0.00413434	n
ENSMUSG00000100980	-	-5.34708	0.92129	0.00413434	n
ENSMUSG00000096351	Samd11	1.31719	0.389308	0.0041448	n
ENSMUSG00000037627	Rgs22	3.13694	0.663565	0.00415209	y
ENSMUSG00000019894	Slc6a15	-0.237747	0.147274	0.00416153	n
ENSMUSG00000006519	Cyba	0.328343	0.135621	0.00416201	n
ENSMUSG00000026921	Egfl7	-0.544523	0.16223	0.00417598	y
ENSMUSG00000001827	Folr1	9.14006	1.2106	0.00418252	y
ENSMUSG00000029151	Slc30a3	-1.02601	0.284683	0.004187	y
ENSMUSG00000026103	Gls	-0.559943	0.101223	0.00422009	n
ENSMUSG00000040016	Ptger3	1.28825	0.434877	0.00423296	y
ENSMUSG00000104415	-	-0.544535	0.460831	0.00425883	n
ENSMUSG00000004105	Angptl2	2.6803	0.681851	0.00428372	n
ENSMUSG00000035372	1810055G02Rik	-0.470651	0.145453	0.00428372	n
ENSMUSG00000043872	Zmym1	0.612383	0.237959	0.00428372	n
ENSMUSG00000024758	Rtn3	-0.589966	0.157748	0.00428372	y
ENSMUSG00000028545	Bend5	-0.0688267	0.212807	0.00429241	n
ENSMUSG00000014602	Kif1a	-0.510405	0.122972	0.00436916	y
ENSMUSG00000029030	-	-0.43681	0.159755	0.00438112	n
ENSMUSG00000026932	Nacc2	0.104381	0.17897	0.00440759	n
ENSMUSG00000034320	Slc26a2	-0.0133739	0.196545	0.00448192	n
ENSMUSG00000041660	Bbox1	3.81755	0.647835	0.00448192	n
ENSMUSG00000071202	Ccdc78	2.49696	0.516911	0.00448192	y
ENSMUSG00000104571	-	1.96916	0.839979	0.00448418	n
ENSMUSG00000026991	Pkp4	0.501846	0.152291	0.00449565	y
ENSMUSG00000022285	-	-0.409535	0.0915832	0.00451914	n
ENSMUSG00000037681	Esyt3	4.57138	0.632798	0.00457368	y
ENSMUSG00000020621	Rdh14	-0.357814	0.261046	0.00458146	n
ENSMUSG00000042115	Klhdc8a	-1.86096	0.371573	0.00461552	y
ENSMUSG00000005873	Reep5	-0.383352	0.103533	0.00462181	y
ENSMUSG00000017734	Dbndd2	0.184417	0.212674	0.0046391	y
ENSMUSG00000032890	Rims3	0.424523	0.26285	0.00466413	n
ENSMUSG00000040151	Hs2st1	-0.516425	0.134498	0.00466835	y
ENSMUSG00000011305	Plin5	4.22683	0.807155	0.00466945	n
ENSMUSG00000044033	Ccdc141	-0.203626	0.135557	0.00466945	n
ENSMUSG00000048486	Fitm2	-0.228018	0.12294	0.0046892	n
ENSMUSG00000004207	Psap	-0.284723	0.119094	0.0047217	n
ENSMUSG00000029390	Tmed2	-0.497244	0.250521	0.0047217	y
ENSMUSG00000000787	Ddx3x	-0.0198993	0.0898355	0.00472236	n
ENSMUSG00000033676	Gabrb3	-0.403998	0.123622	0.00474928	n
ENSMUSG00000020473	Aebp1	2.87779	0.578583	0.00474928	y
ENSMUSG00000086429	-	-0.166879	0.101879	0.00480094	n
ENSMUSG00000022305	Lrp12	-0.307481	0.096528	0.00482061	n
ENSMUSG00000031556	Tm2d2	-0.118418	0.113325	0.00482285	n
ENSMUSG00000030905	Crym	1.14888	0.198109	0.00482715	y
ENSMUSG00000024935	Slc1a1	-0.242944	0.147072	0.00485161	n
ENSMUSG00000022439	Parvg	-1.09742	0.354829	0.00487071	n
ENSMUSG00000036052	Dnajb5	-0.190183	0.166873	0.00487071	n
ENSMUSG00000021981	Cab39l	0.755771	0.16425	0.00492362	n
ENSMUSG00000042353	Frem3	6.23539	0.963852	0.00493948	n
ENSMUSG00000043811	Rtn4r	-1.18881	0.256414	0.00498592	y
ENSMUSG00000097157	-	0.301891	0.357383	0.00499324	n
ENSMUSG00000026841	Fibcd1	1.14569	0.529562	0.00500353	n
ENSMUSG00000027221	Chst1	-0.555146	0.164216	0.00500353	n
ENSMUSG00000059203	Il1rapl2	-1.11439	0.326887	0.00505523	y
ENSMUSG00000028351	Brinp1	-0.717153	0.171055	0.00506055	n
ENSMUSG00000064023	Klk8	-0.579745	0.262066	0.00509206	n
ENSMUSG00000037872	Ackr1	-0.86339	0.189053	0.00509206	y
ENSMUSG00000068566	Myadm	-0.64432	0.220787	0.00513034	y
ENSMUSG00000050824	Sstr5	5.88409	1.06462	0.00513515	n
ENSMUSG00000045435	Tmem60	-0.214607	0.128707	0.0051608	n
ENSMUSG00000021420	Fars2	0.578324	0.125504	0.00516371	n
ENSMUSG00000005089	Slc1a2	-0.590029	0.137708	0.00518215	n
ENSMUSG00000017132	Cyth1	0.163876	0.1594	0.00518215	n
ENSMUSG00000079363	Gbp4	-0.649562	0.532225	0.00518215	n
ENSMUSG00000102401	-	0.417265	0.484457	0.00519365	n
ENSMUSG00000049904	Tmem17	0.0171582	0.174017	0.00520954	y
ENSMUSG00000031012	Cask	-0.665353	0.140394	0.00528807	y
ENSMUSG00000019158	Tmem160	-0.604176	0.316261	0.00529418	n
ENSMUSG00000006435	Neurl1a	-0.775524	0.183453	0.00530459	n
ENSMUSG00000048978	Nrsn1	-0.924272	0.182244	0.00530517	y
ENSMUSG00000048216	Gpr85	-0.118925	0.150425	0.00530773	n
ENSMUSG00000029103	Lrpap1	-0.251419	0.157203	0.00532163	n
ENSMUSG00000040811	Eml2	-0.0228602	0.186904	0.00536719	n
ENSMUSG00000039087	Rreb1	0.85038	0.255114	0.00545113	y
ENSMUSG00000027676	Ccdc39	0.630483	0.182996	0.00549527	y
ENSMUSG00000026181	Ppm1f	-0.200825	0.153392	0.00551581	n
ENSMUSG00000020668	Kif3c	-0.149518	0.167529	0.00552853	n
ENSMUSG00000001576	Ergic1	-0.412367	0.154282	0.00566597	n
ENSMUSG00000034810	Scn7a	-1.7527	0.375246	0.00566597	y
ENSMUSG00000029163	Emilin1	2.93053	0.7781	0.00566947	n
ENSMUSG00000047867	Gimap6	-0.794789	0.212295	0.00566947	n
ENSMUSG00000045730	Adrb2	-0.756969	0.285083	0.00568624	n
ENSMUSG00000019969	Psen1	-0.276498	0.125106	0.00570551	n
ENSMUSG00000107272	-	-1.65821	0.631298	0.00577676	y
ENSMUSG00000097258	-	0.433689	0.333109	0.00580172	n
ENSMUSG00000027806	Tsc22d2	-0.611972	0.151676	0.00581538	n
ENSMUSG00000050335	Lgals3	4.99959	0.91826	0.00581538	n
ENSMUSG00000070939	Tgfbrap1	-0.000120047	0.15167	0.00585975	n
ENSMUSG00000023021	Cers5	-0.296661	0.144367	0.00586384	n
ENSMUSG00000092083	Kcnb2	-0.705249	0.160882	0.00586384	n
ENSMUSG00000106826	-	0.306293	0.21034	0.00586384	n
ENSMUSG00000032046	Abhd12	-0.558227	0.188752	0.00586384	y
ENSMUSG00000029022	Miip	0.44028	0.159359	0.00587325	n
ENSMUSG00000063260	Syt10	1.63956	0.303818	0.00588194	y
ENSMUSG00000029752	Asns	-0.434911	0.114493	0.0059741	n
ENSMUSG00000029772	Ahcyl2	0.462227	0.133455	0.0059741	n
ENSMUSG00000041439	Mfsd6	-0.326318	0.102656	0.0059741	n
ENSMUSG00000032172	Olfm2	-0.752572	0.159096	0.00598729	y
ENSMUSG00000025351	Cd63	0.662442	0.165742	0.0060102	n
ENSMUSG00000056973	Ces1d	5.65702	0.950004	0.0060102	y
ENSMUSG00000009569	Mkl2	-0.704018	0.146123	0.00602124	n
ENSMUSG00000041144	-	1.03844	0.297063	0.00603755	n
ENSMUSG00000021493	Pdlim7	-0.162254	0.0903649	0.00610051	n
ENSMUSG00000036632	Alg5	-0.0803712	0.127902	0.00611052	n
ENSMUSG00000034714	Ttyh2	0.454329	0.240684	0.0061185	n
ENSMUSG00000112106	-	0.543377	0.532504	0.00629455	n
ENSMUSG00000026849	Tor1a	-0.150991	0.145989	0.00631915	n
ENSMUSG00000059588	Calcrl	0.368151	0.224236	0.00631915	y
ENSMUSG00000038212	Mfsd14b	-0.278499	0.223647	0.00631915	y
ENSMUSG00000048550	Thnsl1	-0.264513	0.13037	0.00632894	n
ENSMUSG00000028995	Fam126a	1.11144	0.225442	0.00637543	y
ENSMUSG00000040029	Ipo8	-0.0123015	0.0995718	0.00650258	n
ENSMUSG00000033152	Podxl2	-0.3995	0.294397	0.00651277	n
ENSMUSG00000005045	Chd5	-0.193841	0.136178	0.00652591	n
ENSMUSG00000025198	Erlin1	-0.257708	0.1926	0.00659505	n
ENSMUSG00000103713	-	-0.955749	0.220604	0.00659505	n
ENSMUSG00000068328	Aup1	0.0486764	0.0893968	0.00661789	n
ENSMUSG00000066441	Rdh11	-0.435823	0.147419	0.00663025	n
ENSMUSG00000073154	-	-1.29502	0.36641	0.00665081	n
ENSMUSG00000042532	Golga7b	-0.725431	0.142678	0.00665606	y
ENSMUSG00000085622	-	0.72875	0.18873	0.00667388	n
ENSMUSG00000051041	Olfml1	0.271311	0.196569	0.00668179	n
ENSMUSG00000053841	Txlna	0.31518	0.166364	0.00672015	n
ENSMUSG00000014846	Tppp3	0.736488	0.18742	0.00674512	n
ENSMUSG00000083282	Ctsf	0.0254853	0.100713	0.00674775	n
ENSMUSG00000038963	Slco4a1	0.209833	0.734125	0.00675646	n
ENSMUSG00000027804	Ppid	-0.1181	0.101383	0.0067876	n
ENSMUSG00000019795	Pcmt1	-0.422258	0.113224	0.00681596	n
ENSMUSG00000045337	Defb11	5.66965	1.14636	0.00682338	n
ENSMUSG00000024927	Rela	0.112771	0.177572	0.00683747	n
ENSMUSG00000038756	Ttll6	5.61476	1.15696	0.00683747	n
ENSMUSG00000044393	Dsg2	3.65428	0.683184	0.00683747	y
ENSMUSG00000113055	-	0.456046	0.338433	0.00684253	n
ENSMUSG00000049571	-	2.27658	0.395767	0.00684253	y
ENSMUSG00000046318	Ccbe1	3.0535	0.657576	0.00686142	y
ENSMUSG00000047361	Gm973	0.889994	0.247548	0.00686142	y
ENSMUSG00000110249	-	-1.3437	0.250513	0.00686142	y
ENSMUSG00000042607	Asb4	2.4444	0.844298	0.00689307	n
ENSMUSG00000067578	Cbln4	1.09307	0.414359	0.00692096	y
ENSMUSG00000030125	Lrrc23	3.27877	0.552145	0.00697758	y
ENSMUSG00000033096	Apmap	-0.204223	0.113916	0.00703946	n
ENSMUSG00000087466	-	-0.740793	0.551628	0.00703946	n
ENSMUSG00000072663	-	0.663368	0.354248	0.0070765	n
ENSMUSG00000105434	-	0.256398	0.217583	0.0070765	n
ENSMUSG00000051768	Xrcc1	0.659416	0.183534	0.00716615	n
ENSMUSG00000027748	Trpc4	0.722716	0.21462	0.00716615	y
ENSMUSG00000045689	Pcdhb4	-0.664333	0.356866	0.00719058	n
ENSMUSG00000057068	Fam47e	6.50989	1.04195	0.00723974	y
ENSMUSG00000033207	Mamdc2	1.95846	0.549468	0.00725395	n
ENSMUSG00000056812	St8sia3	-0.262427	0.132361	0.0073443	n
ENSMUSG00000022564	Grina	-0.417458	0.124111	0.00735514	n
ENSMUSG00000046717	Igbp1b	6.00895	1.02151	0.00735514	n
ENSMUSG00000102692	Dchs2	2.17549	0.598529	0.00735514	y
ENSMUSG00000033389	Arhgap44	-0.630981	0.158556	0.00735514	y
ENSMUSG00000015806	Qdpr	0.262411	0.257027	0.00736311	n
ENSMUSG00000027884	Clcc1	0.0744878	0.108101	0.00737131	n
ENSMUSG00000040434	Gyltl1b	1.59145	0.957945	0.00741214	n
ENSMUSG00000044216	Kcnj4	-0.745426	0.177408	0.00741214	n
ENSMUSG00000017760	Ctsa	-0.382819	0.109196	0.00743191	n
ENSMUSG00000043061	Tmem18	-0.215434	0.111817	0.00743191	n
ENSMUSG00000056486	Chn1	-0.667472	0.149302	0.00756394	n
ENSMUSG00000032705	Exd2	-0.170098	0.137849	0.00757487	n
ENSMUSG00000005268	Prlr	3.19856	0.545533	0.00758747	y
ENSMUSG00000085024	-	0.561027	0.533559	0.00760373	n
ENSMUSG00000034557	-	-0.260429	0.144553	0.007626	n
ENSMUSG00000034684	Sema3f	1.98699	0.429981	0.00762858	n
ENSMUSG00000045967	Gpr158	-0.622573	0.158387	0.00769271	y
ENSMUSG00000009905	Kdsr	-0.306485	0.12234	0.00774169	n
ENSMUSG00000020521	Rnft1	0.247549	0.132611	0.00774169	n
ENSMUSG00000051703	Tmem198	-0.415521	0.16902	0.00774169	n
ENSMUSG00000036442	Thap11	0.0906449	0.213129	0.00776084	n
ENSMUSG00000051726	Kcnf1	-0.699213	0.205553	0.00776084	n
ENSMUSG00000103805	-	1.06109	0.629242	0.00776084	n
ENSMUSG00000025794	Rpl14	0.36911	0.113787	0.00782513	n
ENSMUSG00000033805	Ephx4	-0.835453	0.190063	0.00783306	y
ENSMUSG00000021700	Rab3c	-0.439685	0.131663	0.00789326	y
ENSMUSG00000034659	Tmem109	0.253669	0.129052	0.00789442	n
ENSMUSG00000085527	-	-0.574845	0.245888	0.00796134	n
ENSMUSG00000019577	Pdk4	0.607293	0.285431	0.00796926	n
ENSMUSG00000018398	39692	-0.70202	0.134907	0.00797312	y
ENSMUSG00000052656	Rnf103	-0.274782	0.111655	0.00799388	n
ENSMUSG00000028163	Nfkb1	0.605621	0.160028	0.00809778	n
ENSMUSG00000055128	Cgrrf1	-0.184309	0.115123	0.00809778	n
ENSMUSG00000057069	Ero1lb	-0.438106	0.190724	0.00814496	n
ENSMUSG00000038013	Wipf2	-0.134111	0.152429	0.00816519	n
ENSMUSG00000041313	Slc7a1	-0.538119	0.167841	0.00816662	n
ENSMUSG00000060036	-	0.316661	0.115205	0.00817235	n
ENSMUSG00000021497	Txndc15	-0.0167167	0.108432	0.00820852	n
ENSMUSG00000037260	Hgsnat	-0.693889	0.21476	0.00822685	y
ENSMUSG00000025488	Cox8b	4.59013	0.776866	0.00822786	n
ENSMUSG00000027360	Hdc	2.64027	0.706864	0.00823076	n
ENSMUSG00000030605	Mfge8	0.285788	0.133436	0.00824325	y
ENSMUSG00000036902	Neto2	-0.28265	0.158039	0.00826196	n
ENSMUSG00000054459	Vsnl1	-0.542547	0.122745	0.00826196	y
ENSMUSG00000055692	Tmem191c	-0.423086	0.141493	0.00828044	n
ENSMUSG00000075467	Dnlz	-0.276495	0.271444	0.00829558	n
ENSMUSG00000046822	Slc39a3	-0.25749	0.111187	0.00845611	n
ENSMUSG00000039100	March6	-0.401318	0.118863	0.00849074	n
ENSMUSG00000026156	B3gat2	1.16157	0.272488	0.00856055	y
ENSMUSG00000056258	Kcnq3	-0.804111	0.177111	0.00859164	y
ENSMUSG00000013921	Clip3	-0.352604	0.126299	0.0086196	y
ENSMUSG00000001482	Def8	0.402515	0.194046	0.00862026	y
ENSMUSG00000038077	Kcna6	-1.06452	0.22295	0.00862026	y
ENSMUSG00000018102	-	0.541068	0.149349	0.00862127	n
ENSMUSG00000025225	Nfkb2	0.337879	0.508171	0.00862127	n
ENSMUSG00000079323	Gm20661	4.84302	0.975673	0.00879939	n
ENSMUSG00000022508	Bcl6	0.29892	0.207165	0.00881364	n
ENSMUSG00000022841	Ap2m1	-0.422945	0.0883709	0.00883182	y
ENSMUSG00000050822	Slc29a4	2.58359	0.505386	0.00890517	y
ENSMUSG00000033033	Calhm2	-0.365053	0.203596	0.00891397	n
ENSMUSG00000035551	Igfbpl1	4.09804	0.945065	0.00891397	n
ENSMUSG00000057497	Fam136a	-0.238796	0.112109	0.00896762	n
ENSMUSG00000031770	Herpud1	-0.0817913	0.108413	0.0090766	n
ENSMUSG00000030744	Rps3	0.219391	0.122457	0.00911093	n
ENSMUSG00000031026	Trim66	-0.640568	0.243473	0.00911093	n
ENSMUSG00000036699	Zcchc12	1.13043	0.246462	0.00913962	y
ENSMUSG00000020538	Srebf1	0.603841	0.19855	0.00914051	n
ENSMUSG00000063362	Alg11	-0.197096	0.0982638	0.00929582	n
ENSMUSG00000035296	Sgcg	6.03763	0.998364	0.00930415	n
ENSMUSG00000046873	Mbtps2	-0.334182	0.156053	0.00934236	n
ENSMUSG00000073433	Arhgdig	-1.01175	0.304614	0.00937858	y
ENSMUSG00000036606	Plxnb2	0.429548	0.15316	0.00940534	n
ENSMUSG00000009291	Pttg1ip	0.188429	0.0862705	0.00940738	n
ENSMUSG00000027712	Anxa5	0.465194	0.181095	0.00941761	n
ENSMUSG00000068966	Zbtb34	-0.223803	0.251911	0.0094311	n
ENSMUSG00000024969	Mark2	-0.24956	0.123292	0.00947385	n
ENSMUSG00000041923	Nol4	0.64521	0.184089	0.00956051	y
ENSMUSG00000031224	Magee2	1.46008	0.284106	0.00959611	n
ENSMUSG00000025921	Rdh10	0.494946	0.191522	0.0095971	y
ENSMUSG00000027574	Nkain4	0.383776	0.148681	0.00968824	y
ENSMUSG00000036510	Cdh8	-0.903343	0.242524	0.00969219	y
ENSMUSG00000074039	-	-0.280134	0.395055	0.00972464	n
ENSMUSG00000015852	Fcrls	-0.536195	0.226436	0.00973516	n
ENSMUSG00000020799	Tekt1	1.82023	0.403018	0.00973516	n
ENSMUSG00000042275	Pelo	-0.141114	0.315624	0.00976927	n
ENSMUSG00000079553	-	-0.945734	0.455038	0.00977367	n
ENSMUSG00000027630	Tbl1xr1	-0.1465	0.130341	0.00991632	n
ENSMUSG00000028986	Klhl7	0.163378	0.140629	0.00991632	n
ENSMUSG00000023030	Slc11a2	-0.152586	0.113412	0.00993855	n
ENSMUSG00000100303	-	-1.97322	0.374927	0.00998583	y
ENSMUSG00000057439	Kir3dl2	4.83462	0.857989	0.0100225	n
ENSMUSG00000032988	Slc16a8	4.99409	1.20513	0.0100614	n
ENSMUSG00000025130	P4hb	-0.0743516	0.108452	0.0101331	n
ENSMUSG00000037111	Setd7	-0.183403	0.165491	0.0101331	n
ENSMUSG00000022756	Slc7a4	-0.57022	0.187364	0.0101757	n
ENSMUSG00000048029	Eno4	1.99085	0.37801	0.0102388	n
ENSMUSG00000025400	Tac2	-0.784983	0.247656	0.0102435	n
ENSMUSG00000026185	Igfbp5	0.303934	0.166889	0.0103631	y
ENSMUSG00000102681	-	2.38194	0.794879	0.0103821	n
ENSMUSG00000033578	Tmem35a	-0.468341	0.20072	0.0103938	y
ENSMUSG00000015759	Cnih1	-0.234333	0.132701	0.0104892	n
ENSMUSG00000113836	-	1.85553	0.678708	0.0105147	n
ENSMUSG00000026662	Sephs1	0.328726	0.168812	0.010599	n
ENSMUSG00000027834	Serpini1	-0.731596	0.192613	0.0105992	y
ENSMUSG00000022025	Lect1	0.153981	0.265032	0.0106984	n
ENSMUSG00000037706	Cd81	0.124856	0.109128	0.0107786	n
ENSMUSG00000022112	Gpc5	0.0029051	0.115364	0.0107881	n
ENSMUSG00000052906	Ubxn8	-0.181981	0.0983625	0.0107881	n
ENSMUSG00000022749	Tbc1d23	-0.153231	0.10558	0.0108596	n
ENSMUSG00000064215	Ifi27	1.08777	0.226705	0.0109411	y
ENSMUSG00000038576	Susd4	-0.466491	0.108805	0.0110259	n
ENSMUSG00000059887	Olfr1507	5.61454	1.12793	0.0110456	n
ENSMUSG00000071113	Mboat4	2.91247	0.866052	0.0110456	n
ENSMUSG00000019796	Lrp11	-0.563455	0.154014	0.0110624	n
ENSMUSG00000021816	Ppp3cb	-0.347308	0.0855665	0.0110624	n
ENSMUSG00000050721	Plekho2	1.02417	0.343034	0.0111248	n
ENSMUSG00000029064	Gnb1	-0.450929	0.110653	0.0111624	n
ENSMUSG00000035521	Gnptg	-0.0318692	0.116954	0.0112485	n
ENSMUSG00000048856	Slc25a47	1.04999	0.543068	0.0112588	n
ENSMUSG00000085704	-	-0.210233	0.179511	0.0112634	n
ENSMUSG00000025236	Adpgk	-0.18297	0.239469	0.0112634	y
ENSMUSG00000031565	Fgfr1	0.268524	0.137718	0.0113251	y
ENSMUSG00000030704	Rab6a	-0.442969	0.121176	0.0113303	n
ENSMUSG00000059866	Tnip2	0.623724	0.196547	0.0113303	n
ENSMUSG00000063018	-	0.815901	0.161255	0.0113303	y
ENSMUSG00000029413	Naaa	0.233002	0.133396	0.0114078	n
ENSMUSG00000031232	Magt1	0.00316994	0.116298	0.0114262	n
ENSMUSG00000040548	Tex2	-0.286564	0.10546	0.0114596	n
ENSMUSG00000003746	Man1a	-1.05085	0.258135	0.0114645	y
ENSMUSG00000026667	Uhmk1	-0.509957	0.137431	0.0115777	n
ENSMUSG00000019772	Vip	-0.803459	0.23187	0.011587	y
ENSMUSG00000031385	Plxnb3	0.289399	0.263028	0.0115957	n
ENSMUSG00000113810	-	1.0142	0.489328	0.0116079	n
ENSMUSG00000051403	Ppp1r37	-0.215147	0.153991	0.0116101	n
ENSMUSG00000001415	Smg5	0.119073	0.126038	0.011716	n
ENSMUSG00000060568	Fam78b	-1.01196	0.270357	0.0117235	n
ENSMUSG00000061740	Cyp2d22	0.233268	0.129776	0.0117235	n
ENSMUSG00000067274	Rplp0	0.096711	0.122792	0.0117997	n
ENSMUSG00000110894	-	0.766026	0.954595	0.0118064	n
ENSMUSG00000054162	Spock3	0.23639	0.151153	0.0118608	n
ENSMUSG00000059003	Grin2a	-0.898012	0.197083	0.0118748	n
ENSMUSG00000020656	Grhl1	0.211615	0.218557	0.0118748	y
ENSMUSG00000056222	Spock1	-0.605434	0.176122	0.0118913	n
ENSMUSG00000002015	Bcap31	-0.308507	0.135816	0.0118947	y
ENSMUSG00000025873	Faf2	-0.0641768	0.0944804	0.0119481	n
ENSMUSG00000029718	Pcolce	0.555002	0.400199	0.0119481	n
ENSMUSG00000087141	Plcxd2	-0.278997	0.230497	0.0119481	n
ENSMUSG00000099564	-	6.68725	1.16738	0.0119481	n
ENSMUSG00000050947	Amigo1	-0.648045	0.144001	0.0119481	y
ENSMUSG00000044167	Foxo1	1.51842	0.271913	0.0119481	y
ENSMUSG00000022369	Mtbp	1.37751	0.430124	0.01196	n
ENSMUSG00000022454	Nell2	-0.571696	0.145775	0.0120025	y
ENSMUSG00000032038	St3gal4	0.508725	0.166078	0.0120146	n
ENSMUSG00000029312	Klhl8	0.241269	0.198937	0.0120216	n
ENSMUSG00000038836	Agbl3	0.162907	0.165658	0.0120467	n
ENSMUSG00000040659	Efhd2	-0.814458	0.175388	0.0121116	y
ENSMUSG00000068267	Cenpb	0.459757	0.279063	0.0121703	n
ENSMUSG00000052914	Cyp2j6	0.224045	0.119365	0.0122131	y
ENSMUSG00000006800	Sulf2	0.392538	0.177976	0.0122993	y
ENSMUSG00000039530	Tusc3	-0.461644	0.203351	0.0122993	y
ENSMUSG00000042846	Lrrtm3	-0.463532	0.17561	0.0123647	n
ENSMUSG00000075302	Erich2	5.33919	0.934221	0.0124129	n
ENSMUSG00000057375	Yipf1	-0.354626	0.125217	0.0124581	n
ENSMUSG00000023965	Fbxl17	-0.160334	0.169663	0.0124828	n
ENSMUSG00000069769	Msi2	0.245722	0.156206	0.0124951	n
ENSMUSG00000020023	Tmcc3	0.485988	0.275967	0.0125197	n
ENSMUSG00000085058	-	-2.18137	0.407148	0.0125497	y
ENSMUSG00000027828	Ssr3	-0.0134793	0.106162	0.0125718	n
ENSMUSG00000008763	Man1a2	-0.705164	0.161506	0.0125779	y
ENSMUSG00000033174	Mgll	-1.06262	0.217294	0.0126164	y
ENSMUSG00000035226	Rims4	-0.725954	0.211336	0.0127015	n
ENSMUSG00000039047	Pigk	-0.219137	0.119902	0.0128302	n
ENSMUSG00000027716	Trpc3	-1.00595	0.259178	0.0128867	y
ENSMUSG00000019818	Cd164	0.17054	0.131895	0.0129329	n
ENSMUSG00000076434	-	2.52003	0.63454	0.0129329	n
ENSMUSG00000038280	Ostm1	-0.54968	0.237195	0.0129617	n
ENSMUSG00000021194	Chga	-0.774501	0.179428	0.012991	y
ENSMUSG00000085234	-	-0.194693	0.762362	0.0130328	n
ENSMUSG00000022899	Slc15a2	0.0960868	0.110417	0.0130328	y
ENSMUSG00000052551	Adarb2	0.29147	0.169982	0.0131281	n
ENSMUSG00000051379	Flrt3	0.134354	0.231755	0.0131281	y
ENSMUSG00000041355	Ssr2	-0.145162	0.130536	0.0131468	n
ENSMUSG00000020774	Aspa	-0.0188704	0.323706	0.0131514	n
ENSMUSG00000046793	Gpr61	-0.269604	0.157199	0.013155	n
ENSMUSG00000092021	-	0.346876	0.642145	0.013155	n
ENSMUSG00000039178	Tbc1d19	0.0936462	0.128697	0.0132172	n
ENSMUSG00000019823	Mical1	0.0596171	0.404148	0.0134258	n
ENSMUSG00000021062	Rab15	-0.794071	0.163084	0.0134803	n
ENSMUSG00000038473	Nos1ap	-0.779309	0.20329	0.01354	y
ENSMUSG00000026277	Stk25	-0.42109	0.0948801	0.0137277	n
ENSMUSG00000041771	Slc24a4	-0.904089	0.222059	0.0138484	n
ENSMUSG00000023075	Akirin1	-0.445131	0.187903	0.0138522	n
ENSMUSG00000026904	Slc4a10	-0.492825	0.142171	0.0138522	y
ENSMUSG00000111685	-	2.16597	0.581199	0.013881	n
ENSMUSG00000031144	Syp	-0.633347	0.157743	0.0139689	y
ENSMUSG00000041540	Sox5	-1.15373	0.245237	0.0139738	y
ENSMUSG00000036411	9530077C05Rik	0.57504	0.208669	0.0139775	y
ENSMUSG00000039092	Sptlc3	4.29157	1.03821	0.0140107	n
ENSMUSG00000035131	Brinp3	0.77721	0.277737	0.0140562	y
ENSMUSG00000048108	-	7.03637	1.26215	0.014058	y
ENSMUSG00000027006	Dnajc10	-0.290593	0.136379	0.0141042	n
ENSMUSG00000096107	-	-2.95328	0.726062	0.0141127	n
ENSMUSG00000100967	Gm29666	0.209016	0.232826	0.0141411	n
ENSMUSG00000083355	-	-4.162	1.05952	0.0141773	y
ENSMUSG00000038264	Sema7a	-0.782838	0.312133	0.0142228	n
ENSMUSG00000031708	Tecr	-0.318298	0.121131	0.0143513	y
ENSMUSG00000052428	Tmco1	-0.0255989	0.127914	0.0143538	y
ENSMUSG00000097055	-	0.99936	0.256908	0.0144074	n
ENSMUSG00000097730	-	1.82576	0.612807	0.0144074	n
ENSMUSG00000097993	-	-0.874674	0.890481	0.0144074	n
ENSMUSG00000039116	Adgrg6	0.207033	0.390377	0.0144074	y
ENSMUSG00000024597	Slc12a2	0.346054	0.168195	0.014434	n
ENSMUSG00000029076	Sdf4	-0.175555	0.0935023	0.0145052	n
ENSMUSG00000031927	1700012B09Rik	5.16014	1.02162	0.0145314	n
ENSMUSG00000035151	Elmod2	-0.251494	0.140176	0.0146345	n
ENSMUSG00000068196	Col8a1	0.662887	0.44381	0.0146362	y
ENSMUSG00000055541	Lair1	-0.444886	0.186282	0.0146968	n
ENSMUSG00000055067	Smyd3	-0.209092	0.129534	0.0147086	n
ENSMUSG00000031604	Msmo1	-0.598785	0.176901	0.0147838	y
ENSMUSG00000032181	Scg3	-0.241598	0.114234	0.0148311	n
ENSMUSG00000085980	-	5.78181	0.907713	0.0148311	n
ENSMUSG00000045733	Sprn	-0.789709	0.228164	0.0148311	y
ENSMUSG00000089774	Slc5a3	-0.0211856	0.180053	0.0149184	y
ENSMUSG00000035158	Mitf	0.744491	0.380629	0.0149848	n
ENSMUSG00000106570	-	0.367153	0.203706	0.0152118	y
ENSMUSG00000023923	Tbc1d5	-0.44846	0.180644	0.0152212	n
ENSMUSG00000063804	Lin28b	-0.981825	0.274645	0.0152308	n
ENSMUSG00000112907	-	-2.85707	0.905084	0.0152308	n
ENSMUSG00000027568	Ntsr1	0.603099	0.254419	0.0152308	y
ENSMUSG00000087484	-	1.26417	0.580698	0.0152522	n
ENSMUSG00000063415	Cyp26b1	-5.21802	0.716303	0.0152926	n
ENSMUSG00000066235	Pomgnt2	0.194058	0.10482	0.0152926	n
ENSMUSG00000040724	Kcna2	-0.813875	0.212876	0.0152926	y
ENSMUSG00000039114	Nrn1	-0.759181	0.179164	0.0154426	n
ENSMUSG00000086368	-	0.90931	0.219423	0.0154574	n
ENSMUSG00000016179	Camk1g	0.930717	0.232872	0.0154648	y
ENSMUSG00000044772	Sntn	5.87534	0.93355	0.0156165	y
ENSMUSG00000039167	Adgrl4	-0.582344	0.211544	0.0156179	y
ENSMUSG00000067430	Zfp763	-0.307716	0.180765	0.0156479	n
ENSMUSG00000030286	Emc3	-0.166873	0.12923	0.015669	n
ENSMUSG00000024190	Dusp1	-0.252646	0.366358	0.0156866	y
ENSMUSG00000066735	Vkorc1l1	-0.308141	0.111589	0.015693	n
ENSMUSG00000028926	Cdk14	-0.729939	0.157483	0.0156954	n
ENSMUSG00000021721	Htr1a	1.40329	0.481623	0.0157491	n
ENSMUSG00000019814	Ltv1	-0.0972429	0.158643	0.0157926	n
ENSMUSG00000025495	Ptdss2	-0.0907801	0.136548	0.0157926	n
ENSMUSG00000001240	Ramp2	0.288101	0.203548	0.0158415	y
ENSMUSG00000037996	Slc24a2	-0.789658	0.25236	0.0158415	y
ENSMUSG00000108033	-	-1.12641	0.825759	0.0159779	n
ENSMUSG00000002012	Pnck	1.0845	0.219133	0.0159913	y
ENSMUSG00000038702	Dsel	-0.440458	0.195989	0.0160151	y
ENSMUSG00000028760	Eif4g3	-0.318753	0.0897882	0.0160505	n
ENSMUSG00000026478	Lamc1	-0.367107	0.139128	0.0160567	n
ENSMUSG00000040972	Igsf21	-0.877769	0.248403	0.0160567	y
ENSMUSG00000043702	Pde12	-0.0852588	0.22065	0.0160749	n
ENSMUSG00000025016	Tm9sf3	-0.398836	0.103476	0.016136	y
ENSMUSG00000105184	-	-0.0254332	0.773829	0.0161576	n
ENSMUSG00000046794	Ppp1r3b	1.28284	0.805074	0.0163139	n
ENSMUSG00000030223	Ptpro	1.01752	0.261307	0.0164664	y
ENSMUSG00000039106	Htr5a	-0.617874	0.259474	0.0165915	n
ENSMUSG00000055493	Epm2a	0.279816	0.330983	0.0165946	n
ENSMUSG00000030137	Tuba8	-0.747956	0.317533	0.0166576	n
ENSMUSG00000021065	Fut8	-0.0486651	0.155545	0.0167675	y
ENSMUSG00000058831	Opn1sw	0.192753	0.747095	0.016825	n
ENSMUSG00000019948	Actr6	0.0667768	0.121958	0.0168581	n
ENSMUSG00000097994	-	-0.171357	0.383327	0.0168812	n
ENSMUSG00000037325	Bbs7	0.133804	0.143604	0.0169031	n
ENSMUSG00000024581	Napg	-0.42811	0.102997	0.0171412	n
ENSMUSG00000006930	Hap1	1.29372	0.28841	0.0171746	y
ENSMUSG00000058897	Col25a1	-0.700849	0.178356	0.0172034	y
ENSMUSG00000026107	Nabp1	-0.52615	0.148798	0.0172524	y
ENSMUSG00000040836	Gpr161	1.41813	0.295178	0.0173363	y
ENSMUSG00000027646	Src	0.154855	0.194602	0.0174085	n
ENSMUSG00000068040	Tm9sf4	-0.25368	0.15184	0.0174263	n
ENSMUSG00000022961	Son	0.189283	0.0689313	0.0174272	n
ENSMUSG00000034101	-	0.0883608	0.176872	0.0174314	n
ENSMUSG00000035355	Kcnh4	0.205608	0.414191	0.0174524	n
ENSMUSG00000055809	Dnaaf3	3.45137	0.757868	0.0174524	n
ENSMUSG00000060988	Galnt13	0.414891	0.172662	0.0174808	n
ENSMUSG00000026620	Mark1	-0.541135	0.119837	0.0176255	n
ENSMUSG00000058248	Kcnh1	-0.779955	0.187384	0.0176999	y
ENSMUSG00000004655	Aqp1	6.8364	1.43311	0.0178085	y
ENSMUSG00000026765	Lypd6b	0.214987	0.480456	0.0178442	n
ENSMUSG00000027624	Epb41l1	-0.432626	0.12914	0.0178442	n
ENSMUSG00000020986	Sec23a	-0.348778	0.143507	0.0179699	n
ENSMUSG00000025579	Gaa	0.821209	0.178296	0.0179699	y
ENSMUSG00000000296	Tpd52l1	0.301123	0.14294	0.0180637	n
ENSMUSG00000020914	Top2a	1.57233	0.905068	0.0181274	n
ENSMUSG00000025203	Scd2	-0.149648	0.0924124	0.0181407	n
ENSMUSG00000000489	Pdgfb	-0.795402	0.196553	0.0183577	n
ENSMUSG00000102973	-	-1.66697	0.359455	0.0183577	n
ENSMUSG00000049517	Rps23	0.432308	0.150053	0.018386	n
ENSMUSG00000051977	-	-1.05527	0.328543	0.018386	n
ENSMUSG00000030701	Plekhb1	0.599989	0.361604	0.0184331	y
ENSMUSG00000036422	Pcdh8	1.17734	0.293148	0.0184331	y
ENSMUSG00000018322	Tomm34	-0.401579	0.0974435	0.0184645	n
ENSMUSG00000103614	-	0.165362	0.216222	0.0184761	n
ENSMUSG00000038241	Cep250	0.506422	0.148871	0.0184932	n
ENSMUSG00000047694	Yipf6	-0.335698	0.134178	0.0185642	n
ENSMUSG00000044528	Tram1l1	-0.170378	0.142657	0.0185964	y
ENSMUSG00000031156	Slc35a2	-0.0568281	0.119889	0.0186276	n
ENSMUSG00000076498	Trbc2	2.44479	0.815119	0.0186276	n
ENSMUSG00000105528	-	-1.77282	0.38265	0.0187166	y
ENSMUSG00000039496	Cdnf	1.99086	0.843353	0.0187244	n
ENSMUSG00000040520	Manea	-0.186528	0.148553	0.0187244	y
ENSMUSG00000019979	Apaf1	-0.0456424	0.246105	0.0188187	n
ENSMUSG00000038970	Lmtk2	-0.780447	0.18783	0.0188187	n
ENSMUSG00000052698	Tln2	0.0182923	0.138617	0.0188187	n
ENSMUSG00000028838	Extl1	-0.648554	0.149802	0.0188797	n
ENSMUSG00000054027	Nt5dc3	0.142828	0.197505	0.0188797	y
ENSMUSG00000103062	-	2.97699	0.780092	0.0189691	y
ENSMUSG00000032349	Elovl5	0.111272	0.100319	0.0190264	n
ENSMUSG00000037138	Aff3	-0.659661	0.184884	0.0191694	n
ENSMUSG00000029723	Tsc22d4	0.393236	0.186546	0.0194034	n
ENSMUSG00000018800	-	-0.541957	0.128647	0.0194144	n
ENSMUSG00000062861	Zfp28	0.420135	0.231922	0.0194144	n
ENSMUSG00000019916	P4ha1	-0.14942	0.135204	0.0194298	n
ENSMUSG00000005251	Ripk4	6.94064	0.992956	0.0194512	n
ENSMUSG00000032773	Chrm1	-0.653771	0.16538	0.0194512	n
ENSMUSG00000053214	-	-1.39098	0.332235	0.0194512	n
ENSMUSG00000000934	Top1mt	0.868644	0.189189	0.0194512	y
ENSMUSG00000090223	Pcp4	0.0149144	0.254121	0.0194543	y
ENSMUSG00000023011	Faim2	-0.288998	0.128162	0.0194581	n
ENSMUSG00000035357	Pdzrn3	0.233092	0.326458	0.0194657	y
ENSMUSG00000020577	Tspan13	-0.46783	0.199389	0.0195445	y
ENSMUSG00000091415	Ak9	3.11383	0.712008	0.0196458	y
ENSMUSG00000026426	Arl8a	-0.415996	0.122493	0.019898	n
ENSMUSG00000048546	Tob2	-0.0127401	0.159259	0.019898	n
ENSMUSG00000091002	Tcerg1l	2.16312	0.545969	0.019898	n
ENSMUSG00000102788	-	0.60552	0.517317	0.0199146	n
ENSMUSG00000039323	Igfbp2	0.353169	0.40829	0.0199392	n
ENSMUSG00000029587	Zfp12	-0.327528	0.205871	0.0200444	n
ENSMUSG00000073437	-	1.00646	0.335346	0.0200444	n
ENSMUSG00000032116	Stt3a	-0.317743	0.133686	0.0201497	n
ENSMUSG00000035578	Iqcg	2.9349	0.496561	0.0203243	n
ENSMUSG00000024109	Nrxn1	-0.403788	0.151787	0.0204165	n
ENSMUSG00000015653	Steap2	0.868575	0.269	0.0204195	n
ENSMUSG00000010406	Mrpl52	0.342199	0.125765	0.0204221	n
ENSMUSG00000047507	Baiap3	1.91074	0.354536	0.0204221	n
ENSMUSG00000038026	Kcnj9	-0.387374	0.150609	0.020632	n
ENSMUSG00000027424	Mgme1	-0.25996	0.205276	0.0207262	n
ENSMUSG00000026147	Col9a1	0.449135	0.788243	0.0208053	n
ENSMUSG00000021057	Akap5	-0.552318	0.188262	0.0208074	n
ENSMUSG00000060675	Pla2g16	0.120801	0.143342	0.0209018	n
ENSMUSG00000020427	Igfbp3	1.03473	0.283967	0.0209554	n
ENSMUSG00000068615	Gjd2	-0.143578	0.482598	0.0209658	n
ENSMUSG00000020377	-	0.911481	0.265711	0.0209968	n
ENSMUSG00000042129	Rassf4	0.310196	0.316084	0.0209968	n
ENSMUSG00000003534	Ddr1	0.818105	0.235008	0.0209968	y
ENSMUSG00000054843	Atrnl1	-0.781838	0.210709	0.0209968	y
ENSMUSG00000049999	Ppp1r3d	-0.250151	0.41583	0.021012	n
ENSMUSG00000007892	-	0.260321	0.147869	0.0210159	n
ENSMUSG00000028064	Sema4a	-0.868482	0.224093	0.0210444	n
ENSMUSG00000073125	-	0.145196	0.970152	0.0210444	n
ENSMUSG00000074793	Hspa12b	-0.452302	0.415798	0.0210444	n
ENSMUSG00000031996	Aplp2	-0.471895	0.116193	0.0211797	n
ENSMUSG00000024911	Fibp	0.294684	0.126158	0.021271	n
ENSMUSG00000060402	Chst8	1.23855	0.2958	0.0212734	y
ENSMUSG00000022010	Tsc22d1	-0.195336	0.0794994	0.0212973	n
ENSMUSG00000040297	Suco	-0.239954	0.135023	0.0213748	n
ENSMUSG00000042854	-	0.721738	0.565905	0.0213748	n
ENSMUSG00000055407	Map6	-0.624642	0.155353	0.0214156	y
ENSMUSG00000020483	Dynll2	-0.149606	0.130919	0.0214236	y
ENSMUSG00000042078	Svop	-0.633713	0.179658	0.0214692	n
ENSMUSG00000027797	Dclk1	-0.625302	0.120238	0.0214692	y
ENSMUSG00000059013	Sh2d3c	-0.38722	0.205205	0.02152	n
ENSMUSG00000075334	Rprm	-0.709661	0.301518	0.021536	n
ENSMUSG00000000202	Btbd17	-0.929727	0.423524	0.021536	y
ENSMUSG00000064326	Siva1	0.38877	0.180454	0.0215755	n
ENSMUSG00000061119	Prcp	0.0584317	0.149564	0.0217294	n
ENSMUSG00000030102	Itpr1	-1.1189	0.209739	0.0217294	y
ENSMUSG00000027351	Spred1	-0.19388	0.115829	0.0218474	n
ENSMUSG00000085336	-	0.235259	0.900766	0.0218474	n
ENSMUSG00000103343	-	0.25488	0.393459	0.0219116	n
ENSMUSG00000041801	Phlda3	-1.48005	0.37751	0.0220825	y
ENSMUSG00000106847	-	-0.406981	0.194032	0.0220973	n
ENSMUSG00000105033	-	2.43832	0.6384	0.0221038	n
ENSMUSG00000040537	Adam22	-0.387471	0.162388	0.0221205	n
ENSMUSG00000061762	Tac1	0.973952	0.319781	0.0221432	n
ENSMUSG00000037720	Tmem33	-0.21235	0.133038	0.0222385	n
ENSMUSG00000041710	Trpc5	-0.182067	0.208629	0.0222524	n
ENSMUSG00000037649	H2-DMa	0.216994	0.190662	0.0222689	n
ENSMUSG00000107643	-	0.457813	0.597923	0.0222689	n
ENSMUSG00000061887	Ssbp3	-0.830116	0.171672	0.0222689	y
ENSMUSG00000074733	Zfp950	0.160268	0.135867	0.0222706	n
ENSMUSG00000020743	Mif4gd	0.458976	0.236793	0.0223531	n
ENSMUSG00000060227	Casc4	-0.233025	0.110686	0.0223935	n
ENSMUSG00000057963	Itpk1	-0.177912	0.172741	0.0224281	y
ENSMUSG00000026475	Rgs16	0.897955	0.382302	0.0224582	n
ENSMUSG00000042302	Ehbp1	0.245251	0.14109	0.0224582	n
ENSMUSG00000020646	Mboat2	-0.498673	0.146543	0.0225032	y
ENSMUSG00000031104	Rab33a	-0.413653	0.141682	0.0225251	n
ENSMUSG00000039770	Ypel5	-0.247798	0.10701	0.0225251	n
ENSMUSG00000047842	Diras2	-1.38216	0.336023	0.0225251	y
ENSMUSG00000000915	Hip1r	0.126683	0.218377	0.0225353	n
ENSMUSG00000103984	-	2.7786	0.685545	0.0227281	n
ENSMUSG00000021646	Mccc2	0.48992	0.131738	0.022813	n
ENSMUSG00000001773	Folh1	0.664114	0.19383	0.0228678	n
ENSMUSG00000026458	Ppfia4	0.493094	0.191934	0.0228707	y
ENSMUSG00000003062	Stard3nl	-0.127041	0.11763	0.0230605	n
ENSMUSG00000078515	-	-0.295204	0.133826	0.0230605	n
ENSMUSG00000024889	Rce1	-0.272135	0.148793	0.0231668	n
ENSMUSG00000024579	Pcyox1l	-0.423343	0.200865	0.0231856	n
ENSMUSG00000026342	Slc35f5	-0.474184	0.176173	0.0231958	n
ENSMUSG00000017754	Pltp	0.851652	0.205294	0.0231958	y
ENSMUSG00000028165	Cisd2	-0.200819	0.117139	0.0233534	n
ENSMUSG00000067028	Cntnap5b	-0.994976	0.240848	0.0233929	y
ENSMUSG00000022833	Ccdc14	1.06359	0.350844	0.0234362	n
ENSMUSG00000050295	Foxc1	0.364858	0.398823	0.0235937	n
ENSMUSG00000027889	Ampd2	0.362351	0.144453	0.023664	n
ENSMUSG00000045751	Mms22l	-0.232331	0.761646	0.0236729	n
ENSMUSG00000026676	Ccdc3	-1.27988	0.308217	0.0236927	n
ENSMUSG00000031903	Pla2g15	-0.377269	0.152808	0.0236927	n
ENSMUSG00000040229	Gpr34	-0.194014	0.139275	0.0237526	n
ENSMUSG00000064289	Tank	-0.537154	0.141676	0.023783	n
ENSMUSG00000000560	Gabra2	-0.0231769	0.1921	0.023783	y
ENSMUSG00000089809	-	-1.34228	0.292773	0.023783	y
ENSMUSG00000006169	Clint1	-0.116288	0.141782	0.0238512	n
ENSMUSG00000033554	Dph5	0.363636	0.162466	0.0238512	n
ENSMUSG00000104026	-	-0.381213	0.773849	0.0238512	n
ENSMUSG00000028863	Meaf6	-0.0869582	0.0819728	0.0238613	n
ENSMUSG00000034487	Kdelc2	-0.434049	0.147606	0.0238613	y
ENSMUSG00000022789	Dnm1l	-0.269215	0.0911989	0.0238939	n
ENSMUSG00000056708	Ier5	-1.40344	0.298918	0.0238939	n
ENSMUSG00000077450	Rab11b	-0.339202	0.0837858	0.0238939	n
ENSMUSG00000029767	Calu	-0.161804	0.107268	0.0240352	n
ENSMUSG00000022962	Gart	-0.0546728	0.159722	0.0241828	n
ENSMUSG00000007594	Hapln4	-1.45079	0.305107	0.0241828	y
ENSMUSG00000040701	Ap1g2	0.217915	0.246376	0.0242409	n
ENSMUSG00000049562	Ap5b1	-0.113653	0.463761	0.0242409	n
ENSMUSG00000026280	Atg4b	0.0654262	0.100155	0.0242418	n
ENSMUSG00000014353	Tmem87b	-0.148028	0.104875	0.0243987	n
ENSMUSG00000045875	Adra1a	0.28899	0.281193	0.0244061	n
ENSMUSG00000050121	Opalin	0.422721	0.362901	0.0244061	y
ENSMUSG00000035539	Ccdc180	7.10109	1.11648	0.0244061	y
ENSMUSG00000036275	9530068E07Rik	-0.120963	0.128508	0.0244563	n
ENSMUSG00000039917	Rhbdd2	-0.151661	0.191492	0.0244928	n
ENSMUSG00000103092	Pcdha5	-0.708543	0.278796	0.0246161	n
ENSMUSG00000032336	Nptn	-0.540836	0.193802	0.0246161	y
ENSMUSG00000113250	-	1.20329	0.284994	0.0247084	n
ENSMUSG00000028546	Elavl4	-0.768486	0.163335	0.0247798	y
ENSMUSG00000034755	Pcdh11x	0.358267	0.154971	0.0248004	n
ENSMUSG00000104901	-	0.940324	0.206459	0.0248004	n
ENSMUSG00000110702	-	0.876191	0.416761	0.0248905	n
ENSMUSG00000114469	-	-3.55719	0.62318	0.0248905	y
ENSMUSG00000028654	Mycl	0.873632	0.212548	0.0249027	y
ENSMUSG00000090626	Tex9	0.796413	0.205835	0.0249047	n
ENSMUSG00000018820	Zfyve27	-0.22334	0.108181	0.0249186	n
ENSMUSG00000030868	Dctn5	-0.324202	0.0955583	0.0249186	n
ENSMUSG00000109082	-	5.2793	0.934962	0.0249983	n
ENSMUSG00000032332	Col12a1	0.2693	0.304344	0.0252018	n
ENSMUSG00000040269	Mrps28	0.433026	0.177299	0.0252383	n
ENSMUSG00000028645	Slc2a1	0.00153196	0.134025	0.0252702	n
ENSMUSG00000030769	Slc5a11	1.49706	0.837439	0.0252702	n
ENSMUSG00000045790	Ccdc149	-0.315749	0.134097	0.0252702	n
ENSMUSG00000053332	-	0.44044	0.104372	0.0252702	n
ENSMUSG00000040018	Cox15	-0.237799	0.190135	0.0252734	n
ENSMUSG00000024454	Hdac3	-0.0281473	0.0841848	0.0253206	n
ENSMUSG00000024670	Cd6	-1.58835	0.38205	0.0253973	y
ENSMUSG00000050732	Vamp8	0.840341	0.197574	0.0254404	n
ENSMUSG00000028600	Podn	1.766	0.507295	0.0257157	n
ENSMUSG00000029309	Sparcl1	0.127313	0.100337	0.0257157	y
ENSMUSG00000019699	Akt3	-0.435645	0.13755	0.0258675	n
ENSMUSG00000061411	Nol4l	-0.622091	0.20698	0.0259881	n
ENSMUSG00000037742	-	0.244907	0.0889833	0.0260401	n
ENSMUSG00000018378	Cuedc1	0.353669	0.124176	0.0260619	n
ENSMUSG00000042099	Kank3	-0.525396	0.129562	0.0260913	n
ENSMUSG00000027487	Cdk5rap1	-0.251887	0.190676	0.026207	n
ENSMUSG00000051506	Wdfy4	1.09754	0.704269	0.0263368	n
ENSMUSG00000020160	Meis1	0.674111	0.254099	0.0264408	n
ENSMUSG00000060882	Kcnd2	-0.172326	0.138163	0.0264408	n
ENSMUSG00000057778	Cyb5d2	-0.283332	0.138038	0.0264448	n
ENSMUSG00000049001	Ndnf	-2.09884	0.401915	0.0265234	y
ENSMUSG00000020396	Nefh	-0.0761706	0.277744	0.0266072	y
ENSMUSG00000054204	Fam150b	-0.581498	0.654401	0.0266399	y
ENSMUSG00000060424	-	0.305166	0.16743	0.0266587	n
ENSMUSG00000034118	Tpst1	-0.540908	0.193859	0.026716	y
ENSMUSG00000030074	Gxylt2	-0.905017	0.33473	0.0269013	n
ENSMUSG00000030671	Pde3b	0.168462	0.163745	0.0270875	n
ENSMUSG00000097889	-	-0.732682	0.708118	0.0270875	y
ENSMUSG00000045377	Tmem88	-1.27812	0.30645	0.0270936	y
ENSMUSG00000014245	Pigl	-0.387651	0.178723	0.0273531	n
ENSMUSG00000113073	-	3.15782	0.753117	0.0274029	n
ENSMUSG00000001313	Rnd2	0.459217	0.162751	0.0275838	n
ENSMUSG00000061815	Rufy4	0.907468	0.603444	0.0275838	n
ENSMUSG00000001833	39326	-0.598322	0.12599	0.0276901	n
ENSMUSG00000026678	Rgs5	-0.407736	0.167877	0.0277412	y
ENSMUSG00000028917	Plekhm2	0.206388	0.205976	0.0277971	n
ENSMUSG00000056310	Tyw1	0.0540233	0.119967	0.0278623	n
ENSMUSG00000108434	-	-0.683472	0.175394	0.0281583	n
ENSMUSG00000026312	Cdh7	0.0408161	0.260705	0.0281583	y
ENSMUSG00000070532	Ccdc190	0.934281	0.252806	0.0282343	n
ENSMUSG00000056158	Car10	-0.736491	0.200024	0.0282343	y
ENSMUSG00000036825	Ssx2ip	-0.615876	0.142832	0.0282528	n
ENSMUSG00000017677	Wsb1	0.45191	0.197797	0.0282589	y
ENSMUSG00000048040	-	0.247686	0.164292	0.0282589	y
ENSMUSG00000043439	E130012A19Rik	-1.29482	0.269684	0.0282778	n
ENSMUSG00000022973	Synj1	-0.476329	0.115499	0.0282872	n
ENSMUSG00000028438	Kif24	0.825747	0.382889	0.0282936	n
ENSMUSG00000029055	Plch2	-1.20076	0.252832	0.0282936	y
ENSMUSG00000022490	Ppp1r1a	-0.594927	0.218447	0.0283246	n
ENSMUSG00000020864	Ankrd40	-0.0592142	0.177488	0.0283402	y
ENSMUSG00000033966	Cdkl4	0.253653	0.219358	0.0284552	y
ENSMUSG00000002059	Rab34	0.84547	0.23714	0.0284689	n
ENSMUSG00000102410	-	-1.0984	0.681283	0.0284689	n
ENSMUSG00000005078	Jkamp	-0.267522	0.141345	0.0284818	y
ENSMUSG00000074604	Mgst2	1.44092	0.60316	0.0284949	n
ENSMUSG00000045761	Fam179a	2.63468	0.547086	0.0286573	n
ENSMUSG00000031955	Bcar1	0.706943	0.219356	0.0287395	n
ENSMUSG00000016024	Lbp	7.59462	1.36566	0.0287544	n
ENSMUSG00000046836	Brox	-0.355622	0.118718	0.0289565	n
ENSMUSG00000052727	Map1b	-0.615505	0.152305	0.0290223	y
ENSMUSG00000044938	Klhl31	2.19348	0.879825	0.0291555	n
ENSMUSG00000036644	Tbc1d9b	0.0437952	0.14022	0.0293402	n
ENSMUSG00000001119	Col6a1	2.21592	0.422834	0.0293688	y
ENSMUSG00000000753	Serpinf1	-0.110432	0.247467	0.0295232	n
ENSMUSG00000026814	Eng	-0.416206	0.246823	0.0296445	n
ENSMUSG00000044986	Tst	0.436245	0.179985	0.0296445	n
ENSMUSG00000055022	Cntn1	-0.255994	0.122788	0.0296445	n
ENSMUSG00000050315	Synpo2	1.19385	0.516649	0.0296515	n
ENSMUSG00000024070	Prkd3	0.384607	0.164987	0.0297163	n
ENSMUSG00000051504	Siglech	-0.466759	0.158176	0.0297494	n
ENSMUSG00000005804	Bloc1s6	-0.161726	0.127204	0.0298417	n
ENSMUSG00000033615	Cplx1	-0.458853	0.268012	0.0298502	y
ENSMUSG00000022456	37865	-0.344649	0.120766	0.0298743	n
ENSMUSG00000031434	Morc4	1.24367	0.322104	0.0298743	n
ENSMUSG00000020241	Col6a2	1.15196	0.303468	0.0298852	y
ENSMUSG00000019437	Tlcd1	0.164122	0.138554	0.0299693	n
ENSMUSG00000052146	Rps10	0.144287	0.155616	0.0299842	n
ENSMUSG00000063659	Zbtb18	-0.749971	0.154862	0.0300386	n
ENSMUSG00000033053	1700028P14Rik	3.26935	0.619048	0.0300919	n
ENSMUSG00000003872	Lin7b	-0.495654	0.145818	0.0302711	n
ENSMUSG00000022860	Chodl	1.5785	0.463145	0.0303676	n
ENSMUSG00000060733	Ipmk	-0.118668	0.235549	0.0303676	n
ENSMUSG00000030222	Rerg	1.52178	0.29861	0.0303676	y
ENSMUSG00000030798	Cd37	-0.271664	0.200174	0.0304268	n
ENSMUSG00000029436	Mmp17	-0.615502	0.211174	0.0304268	y
ENSMUSG00000001225	Slc26a3	6.3152	1.12969	0.0304407	n
ENSMUSG00000100851	-	-2.04034	0.411378	0.0304827	y
ENSMUSG00000032528	Vipr1	-1.32859	0.298918	0.0308019	y
ENSMUSG00000086507	-	-0.587108	0.200068	0.0308345	n
ENSMUSG00000109122	-	0.26239	0.166169	0.0308933	y
ENSMUSG00000021136	Smoc1	0.72969	0.245034	0.0310609	y
ENSMUSG00000033728	Lrrc14	-0.111287	0.132886	0.0310718	n
ENSMUSG00000011658	Fuz	0.892166	0.225121	0.0311478	n
ENSMUSG00000002477	Snrpd1	0.439513	0.129685	0.0311756	n
ENSMUSG00000027978	Prss12	-1.34364	0.326807	0.0313025	y
ENSMUSG00000038070	Cntln	0.346567	0.195874	0.0313252	n
ENSMUSG00000026874	-	6.07202	1.22278	0.0313665	n
ENSMUSG00000004394	Tmed4	0.00796131	0.122826	0.0314298	n
ENSMUSG00000036057	Ptpn23	0.322727	0.178527	0.0314298	n
ENSMUSG00000025813	Homer2	-0.368852	0.184241	0.0314332	n
ENSMUSG00000035285	Nat14	-0.109375	0.120011	0.0314332	n
ENSMUSG00000098557	Kctd12	-0.109374	0.169673	0.0314332	n
ENSMUSG00000055945	Prr18	0.391976	0.385807	0.0314332	y
ENSMUSG00000037217	Syn1	-0.996535	0.228875	0.0317618	n
ENSMUSG00000104503	-	1.1894	0.8838	0.0318181	n
ENSMUSG00000049100	Pcdh10	-0.925739	0.216872	0.0318181	y
ENSMUSG00000049555	Tmie	1.21778	0.33059	0.0318301	y
ENSMUSG00000021339	Mrs2	0.699882	0.211086	0.0318616	n
ENSMUSG00000029802	Abcg2	-0.444548	0.199373	0.0320032	y
ENSMUSG00000026247	Ecel1	1.55617	0.317558	0.0320264	n
ENSMUSG00000028248	Pnisr	0.168343	0.145388	0.0321036	n
ENSMUSG00000064280	Ccdc146	5.38235	0.808864	0.0321797	y
ENSMUSG00000006373	Pgrmc1	0.156146	0.173735	0.0322641	y
ENSMUSG00000028495	Rps6	0.191739	0.105481	0.0322743	n
ENSMUSG00000034706	-	4.47277	0.724236	0.0322851	n
ENSMUSG00000047617	BC029214	0.414682	0.116934	0.0322851	n
ENSMUSG00000060261	Gtf2i	0.0154188	0.0854275	0.0323031	n
ENSMUSG00000031539	Ap3m2	-0.483011	0.126817	0.0323322	n
ENSMUSG00000034708	Grn	-0.388911	0.148101	0.0323322	n
ENSMUSG00000050248	Evc2	-0.844352	0.268233	0.0323322	n
ENSMUSG00000037683	Armc3	3.34106	0.608085	0.0323415	y
ENSMUSG00000022793	B4galt4	-0.0661702	0.159888	0.0323839	n
ENSMUSG00000032965	Ift57	0.621384	0.178961	0.0323839	n
ENSMUSG00000032932	Hspa13	-0.13112	0.145023	0.0324225	n
ENSMUSG00000071659	Hnrnpul2	-0.289856	0.123561	0.0324383	n
ENSMUSG00000020173	Cobl	-0.378528	0.138415	0.0324784	n
ENSMUSG00000031595	Pdgfrl	0.770493	0.401961	0.0324862	n
ENSMUSG00000018470	Kcnab3	0.234819	0.332112	0.0325652	n
ENSMUSG00000030104	Edem1	-0.432193	0.135723	0.032622	n
ENSMUSG00000019210	Atp6v1e1	-0.446431	0.106564	0.0326386	y
ENSMUSG00000025582	Nptx1	-0.716894	0.18877	0.0327558	n
ENSMUSG00000060371	Caln1	-0.648784	0.173452	0.0327703	n
ENSMUSG00000075703	-	-0.19473	0.145752	0.0327703	n
ENSMUSG00000058153	Sez6l	0.279717	0.102485	0.0327969	y
ENSMUSG00000072568	Fam84b	3.96238	0.667256	0.0329031	n
ENSMUSG00000034126	Pomt2	0.163469	0.209132	0.0330455	n
ENSMUSG00000037408	Cnnm4	-0.284196	0.155326	0.0330455	n
ENSMUSG00000052605	Isoc2b	0.154216	0.223204	0.0330455	n
ENSMUSG00000057948	Unc13d	0.771584	0.658387	0.0330603	n
ENSMUSG00000001270	Ckb	0.0789573	0.118471	0.0330899	n
ENSMUSG00000027301	Oxt	-4.31379	1.14557	0.0330899	n
ENSMUSG00000049123	-	2.1314	0.675907	0.0330899	n
ENSMUSG00000102869	-	-0.595259	0.12904	0.0330899	n
ENSMUSG00000097796	-	1.14813	0.313922	0.0334914	y
ENSMUSG00000025738	Fbxl16	-0.486982	0.126287	0.0335091	y
ENSMUSG00000026049	Tex30	-0.347428	0.162991	0.0335166	n
ENSMUSG00000029038	Ssu72	-0.211916	0.0976332	0.0335166	n
ENSMUSG00000062591	Tubb4a	-0.418406	0.175081	0.0335166	y
ENSMUSG00000046613	Vwa5b2	0.90546	0.250379	0.0335278	n
ENSMUSG00000010307	Tmem86a	-0.124158	0.139614	0.0335527	n
ENSMUSG00000017491	Rarb	0.486714	0.473786	0.0335527	n
ENSMUSG00000059146	Ntrk3	-0.28824	0.121433	0.0335527	n
ENSMUSG00000017400	Stac2	-1.01745	0.222485	0.0335527	y
ENSMUSG00000036599	Chst12	-0.178356	0.152879	0.0335541	n
ENSMUSG00000001518	Itfg2	0.364558	0.149289	0.0335715	n
ENSMUSG00000032174	Icam5	-0.472383	0.322707	0.0337591	y
ENSMUSG00000030337	Vamp1	-0.0651178	0.248213	0.0339018	n
ENSMUSG00000029550	Sppl3	-0.453514	0.133039	0.0340274	n
ENSMUSG00000084754	-	6.11951	1.05083	0.0340373	n
ENSMUSG00000017291	Taok1	-0.21604	0.0822446	0.0340555	n
ENSMUSG00000029208	Guf1	0.240403	0.201911	0.0340555	n
ENSMUSG00000031432	Prps1	-0.0352171	0.0964992	0.0340555	n
ENSMUSG00000027777	Schip1	-0.473916	0.143341	0.0343922	n
ENSMUSG00000030451	Herc2	-0.494936	0.126237	0.0344756	n
ENSMUSG00000036718	Micall2	5.06461	1.08848	0.0344771	n
ENSMUSG00000027589	Pcmtd2	-0.132354	0.124739	0.0344853	n
ENSMUSG00000024608	Rps14	0.193685	0.156472	0.0346825	n
ENSMUSG00000064210	Ano6	0.740039	0.179404	0.0346831	n
ENSMUSG00000073633	Fbxo36	0.735761	0.222627	0.0346965	n
ENSMUSG00000074158	-	2.47435	0.617264	0.0346965	n
ENSMUSG00000062542	Syt9	1.46435	0.403774	0.034701	n
ENSMUSG00000025724	Sec11a	-0.0182506	0.131941	0.0347246	n
ENSMUSG00000038173	Enpp6	0.451307	0.28013	0.0347246	n
ENSMUSG00000051335	Gfod1	-0.751054	0.190536	0.0348067	n
ENSMUSG00000005716	Pvalb	-0.00518821	0.36002	0.0348263	n
ENSMUSG00000039195	1110008P14Rik	-0.692504	0.168438	0.0348263	y
ENSMUSG00000035394	Cfap53	3.77785	0.913611	0.034838	n
ENSMUSG00000040452	Cdh12	-1.46803	0.390875	0.0348754	n
ENSMUSG00000068748	Ptprz1	0.221022	0.127105	0.0348852	y
ENSMUSG00000045128	Rpl18a	0.215726	0.127045	0.0349249	n
ENSMUSG00000019888	Mgat4c	1.10962	0.241004	0.0350965	y
ENSMUSG00000026442	Nfasc	-0.274803	0.153964	0.0353736	n
ENSMUSG00000004530	Coro1c	-0.363246	0.159917	0.0353801	n
ENSMUSG00000048895	Cdk5r1	-0.458787	0.128122	0.0356307	n
ENSMUSG00000028825	Rhd	0.811546	0.685781	0.0356656	n
ENSMUSG00000018068	Ints2	0.03988	0.167267	0.0356907	n
ENSMUSG00000019822	Smpd2	0.546147	0.168368	0.0357677	n
ENSMUSG00000020863	Luc7l3	0.170443	0.150808	0.0357677	n
ENSMUSG00000102331	-	0.663474	0.187276	0.0358243	n
ENSMUSG00000022901	Cd86	-0.639121	0.201075	0.0359812	n
ENSMUSG00000061451	Tmem151a	-0.686947	0.181467	0.0360042	n
ENSMUSG00000022365	Derl1	-0.0400969	0.165814	0.0360107	y
ENSMUSG00000056947	Mab21l1	-0.789394	1.01489	0.0361351	n
ENSMUSG00000105201	-	0.558722	0.166732	0.0362973	n
ENSMUSG00000085971	-	-1.05302	0.312093	0.0364226	n
ENSMUSG00000036257	Pnpla8	-0.392024	0.146537	0.0366395	n
ENSMUSG00000049922	Slc35c1	-0.587751	0.192732	0.0366395	n
ENSMUSG00000034209	Rasl10a	-1.80606	0.351141	0.0366523	n
ENSMUSG00000029797	Sspo	1.4852	1.13637	0.0366981	n
ENSMUSG00000042202	Slc35e2	-0.337285	0.128864	0.0366981	n
ENSMUSG00000078307	AI593442	-0.719624	0.179886	0.0367809	y
ENSMUSG00000026663	Atf6	-0.460822	0.154522	0.0369527	y
ENSMUSG00000035910	Dcdc2a	0.998605	0.244644	0.0371032	n
ENSMUSG00000037902	Sirpa	-0.437948	0.148031	0.0371032	n
ENSMUSG00000096916	Zfp850	-0.765965	0.378229	0.0371032	n
ENSMUSG00000108358	-	-0.583341	0.158987	0.0371032	n
ENSMUSG00000053617	Sh3pxd2a	-0.762676	0.206527	0.0373563	n
ENSMUSG00000057802	-	-0.925362	0.62567	0.0373604	n
ENSMUSG00000024965	Fermt3	-0.157518	0.27911	0.0373878	n
ENSMUSG00000050545	Fam228b	0.898516	0.270803	0.0374001	n
ENSMUSG00000001248	Gramd1a	0.0248756	0.0961981	0.0374564	n
ENSMUSG00000021592	Arsk	0.150102	0.153325	0.0374839	n
ENSMUSG00000073591	Pcdhb22	-0.684658	0.311973	0.0375627	n
ENSMUSG00000029452	Tmem116	-0.305534	0.233816	0.0376081	n
ENSMUSG00000058388	Phtf1	-0.47985	0.148955	0.0377023	n
ENSMUSG00000021286	Zfyve21	0.26474	0.109758	0.0377523	n
ENSMUSG00000031461	Myom2	-5.26331	0.959931	0.0378706	y
ENSMUSG00000036879	Phkb	0.104682	0.112615	0.0379435	n
ENSMUSG00000085665	-	-0.249253	0.317409	0.0379979	n
ENSMUSG00000030235	Slco1c1	-0.212515	0.157382	0.0381263	n
ENSMUSG00000052609	Plekhg3	1.45034	0.479722	0.0381263	n
ENSMUSG00000104301	Wdr49	4.24286	1.26049	0.038132	n
ENSMUSG00000040929	Rfx3	0.616475	0.166695	0.038233	y
ENSMUSG00000004415	Col26a1	1.37194	0.542114	0.0383598	n
ENSMUSG00000024413	Npc1	-0.0369178	0.121684	0.0383598	n
ENSMUSG00000109013	-	5.34437	1.09823	0.0383598	y
ENSMUSG00000032368	Zic1	1.27706	0.511237	0.0383864	y
ENSMUSG00000051499	Zfp786	-0.255823	0.392482	0.0384867	n
ENSMUSG00000018965	Ywhah	-0.600002	0.142021	0.0385084	n
ENSMUSG00000003410	Elavl3	-0.231661	0.127795	0.0385497	n
ENSMUSG00000085035	-	1.18817	0.431902	0.0385902	n
ENSMUSG00000047155	Cyp4x1	-0.432889	0.167637	0.0389075	n
ENSMUSG00000030929	Eri2	0.57565	0.214842	0.0389167	n
ENSMUSG00000052026	Slc6a7	-0.913588	0.234785	0.0389167	y
ENSMUSG00000036817	Sun1	-0.29018	0.129978	0.0389892	n
ENSMUSG00000039450	Dcxr	0.693716	0.301039	0.0393364	n
ENSMUSG00000028466	Creb3	-0.402636	0.145641	0.0393364	y
ENSMUSG00000038011	Dnah10	1.1648	0.444768	0.0393398	y
ENSMUSG00000031410	Nxf7	-2.6248	1.26168	0.0394408	n
ENSMUSG00000037737	Actrt3	-0.0761575	0.762417	0.0394408	n
ENSMUSG00000083679	-	0.0669131	0.13464	0.0396639	n
ENSMUSG00000046020	Pofut1	0.470212	0.14426	0.0397057	y
ENSMUSG00000022678	Nde1	0.479015	0.190837	0.0398914	n
ENSMUSG00000108237	-	4.24026	1.15978	0.0398914	n
ENSMUSG00000061477	Rps7	0.301922	0.124836	0.0400315	n
ENSMUSG00000004035	Gstm7	0.981847	0.286791	0.0402033	n
ENSMUSG00000021596	Mctp1	-0.363477	0.139313	0.0402073	y
ENSMUSG00000032514	Ttc21a	3.68376	0.768668	0.0404058	n
ENSMUSG00000030219	Erp27	-0.696469	0.807781	0.0405778	n
ENSMUSG00000026603	Smyd2	-0.599489	0.342261	0.0406007	n
ENSMUSG00000027560	Dok5	-0.646161	0.182908	0.040659	y
ENSMUSG00000004031	Brinp2	-0.544303	0.171328	0.0407698	n
ENSMUSG00000023169	Slc38a1	0.192406	0.112728	0.0407698	n
ENSMUSG00000047534	Mis18bp1	1.89798	0.727338	0.0407698	n
ENSMUSG00000078652	Psme3	-0.371928	0.129102	0.0407698	n
ENSMUSG00000083827	-	1.91111	0.738891	0.0407698	n
ENSMUSG00000107779	-	1.70208	0.651256	0.0407698	n
ENSMUSG00000035545	Leng8	0.368752	0.21017	0.0407698	y
ENSMUSG00000106855	-	2.35402	0.731227	0.0408455	n
ENSMUSG00000047187	Rab2a	-0.25605	0.0840027	0.0409833	n
ENSMUSG00000070866	Zfp804a	1.15555	0.331028	0.0409949	n
ENSMUSG00000034151	Zbbx	4.59584	0.731087	0.0409949	y
ENSMUSG00000099842	-	-0.89658	0.398221	0.0410087	n
ENSMUSG00000006675	P4htm	-0.184855	0.133054	0.0410308	n
ENSMUSG00000022885	St6gal1	0.122729	0.196476	0.0410308	n
ENSMUSG00000111236	-	0.166969	0.550761	0.0410464	n
ENSMUSG00000027347	Rasgrp1	-1.1034	0.229236	0.0410464	y
ENSMUSG00000045333	Zfp423	1.31899	0.305182	0.0413792	y
ENSMUSG00000028100	Nudt17	0.0761872	0.15813	0.0414286	y
ENSMUSG00000030730	Atp2a1	1.47234	0.908643	0.0414347	n
ENSMUSG00000050751	Pgbd5	-0.498784	0.149104	0.041506	n
ENSMUSG00000021573	Tppp	-0.613085	0.169766	0.041522	n
ENSMUSG00000043629	1700019D03Rik	0.498225	0.300068	0.0415375	n
ENSMUSG00000097649	-	1.56544	0.3512	0.0415744	n
ENSMUSG00000020580	Rock2	-0.575999	0.124175	0.0415811	n
ENSMUSG00000046191	Pcdhb20	-0.488482	0.235335	0.0416272	n
ENSMUSG00000021134	Srsf5	0.252504	0.146751	0.0416692	n
ENSMUSG00000027204	Fbn1	0.287877	0.347932	0.0416692	n
ENSMUSG00000026830	Ermn	-0.0464627	0.307891	0.0416811	y
ENSMUSG00000038619	Ensa	-0.396863	0.100488	0.0418005	n
ENSMUSG00000035834	Polr3g	0.336289	0.38315	0.0420474	n
ENSMUSG00000104396	-	0.162253	0.554006	0.0420474	n
ENSMUSG00000040265	Dnm3	0.448892	0.137848	0.0421641	n
ENSMUSG00000086350	-	-0.0586763	0.245327	0.0423119	n
ENSMUSG00000026836	Acvr1	-0.605291	0.178079	0.0424069	n
ENSMUSG00000051062	Fbll1	0.175816	0.363979	0.0424331	n
ENSMUSG00000050296	Abca12	-0.973072	0.626661	0.0425602	n
ENSMUSG00000010097	Nxf1	0.191577	0.0733299	0.0426783	n
ENSMUSG00000030655	Smg1	0.00866964	0.14966	0.0427084	n
ENSMUSG00000045763	Basp1	-0.626071	0.143567	0.0427084	n
ENSMUSG00000106749	-	0.875925	0.712391	0.0427193	n
ENSMUSG00000090336	4932443I19Rik	1.77733	0.570459	0.0427646	n
ENSMUSG00000043592	Unc5cl	4.05704	1.02989	0.0427782	y
ENSMUSG00000025938	Slco5a1	0.847484	0.45977	0.0428528	n
ENSMUSG00000044912	Syt16	-0.436918	0.199157	0.0428528	y
ENSMUSG00000042298	Ttc19	-0.265533	0.085473	0.0430418	n
ENSMUSG00000035403	Crb2	2.61546	0.538866	0.0430645	y
ENSMUSG00000035274	Tpbg	1.31534	0.3373	0.0431308	y
ENSMUSG00000034845	Plvap	-0.392255	0.151073	0.0436098	n
ENSMUSG00000041859	Mcm3	1.65925	0.720476	0.0436098	n
ENSMUSG00000073680	Tmem88b	0.393879	0.328554	0.043762	n
ENSMUSG00000048371	Pdp2	-0.1462	0.11171	0.0437763	n
ENSMUSG00000010044	Zmynd10	2.88613	0.531643	0.0438037	n
ENSMUSG00000103864	-	-1.76419	0.851382	0.0438132	n
ENSMUSG00000017781	Pitpna	-0.395526	0.16084	0.0438639	n
ENSMUSG00000096768	-	0.144812	0.180156	0.0439498	n
ENSMUSG00000026627	Tmem206	-0.0625305	0.136032	0.0441472	n
ENSMUSG00000094500	Smim18	-0.402778	0.158971	0.0441472	n
ENSMUSG00000020732	Rab37	2.20138	1.08841	0.0442174	n
ENSMUSG00000022812	Gsk3b	-0.19881	0.139173	0.0443601	n
ENSMUSG00000050812	AI314180	-0.0132699	0.0756536	0.0443601	n
ENSMUSG00000086904	-	2.15732	0.969507	0.0443601	n
ENSMUSG00000000326	Comt	-0.417901	0.127673	0.0446193	n
ENSMUSG00000034997	Htr2a	-1.48848	0.317883	0.0447073	y
ENSMUSG00000033731	-	4.68372	0.945406	0.0447493	y
ENSMUSG00000007617	Homer1	-0.76455	0.168059	0.0448051	n
ENSMUSG00000021313	Ryr2	-0.46234	0.148499	0.0450067	n
ENSMUSG00000097309	-	0.163784	0.558381	0.0450067	n
ENSMUSG00000026797	Stxbp1	-0.54849	0.121405	0.0450753	n
ENSMUSG00000024937	Ehbp1l1	0.473134	0.173046	0.0451367	n
ENSMUSG00000039543	Cfap70	2.06446	0.456091	0.0451367	n
ENSMUSG00000027007	Ssfa2	0.758031	0.181138	0.0451716	n
ENSMUSG00000032470	Mras	-0.615621	0.146782	0.0452305	n
ENSMUSG00000086859	-	0.0919644	0.118169	0.0453044	n
ENSMUSG00000108146	-	0.284109	0.536298	0.0454088	n
ENSMUSG00000112410	-	0.482956	0.361581	0.0456972	n
ENSMUSG00000045515	Pou3f3	0.260701	0.182171	0.0458425	n
ENSMUSG00000047945	Marcksl1	1.12184	0.262443	0.0458425	y
ENSMUSG00000031513	Leprotl1	-0.386353	0.128128	0.0459191	n
ENSMUSG00000062997	Rpl35	0.232352	0.134578	0.0460248	n
ENSMUSG00000020150	Gamt	0.23186	0.223662	0.0460426	n
ENSMUSG00000018698	Lhx1	2.04225	1.19281	0.0460763	n
ENSMUSG00000020524	Gria1	0.0985898	0.131756	0.0460763	n
ENSMUSG00000021843	Ktn1	-0.0861954	0.0993748	0.0460763	n
ENSMUSG00000023259	Slc26a6	0.029103	0.188305	0.0460763	n
ENSMUSG00000031538	Plat	0.231101	0.174651	0.0460763	n
ENSMUSG00000037936	Scarb1	-0.210434	0.194757	0.0460763	n
ENSMUSG00000040428	Plekha4	-1.26658	0.550331	0.0460763	n
ENSMUSG00000042293	Gm5617	0.36482	0.183928	0.0460763	n
ENSMUSG00000042331	Specc1	0.0695811	0.0978275	0.0460763	n
ENSMUSG00000031549	Ido2	-0.561504	0.709142	0.0460763	y
ENSMUSG00000033793	Atp6v1h	-0.451542	0.119791	0.0460763	y
ENSMUSG00000034064	Poglut1	-0.0166354	0.114269	0.046266	n
ENSMUSG00000038174	Fam126b	-0.523272	0.130939	0.0464429	n
ENSMUSG00000090125	Pou3f1	0.644976	0.423512	0.0466626	n
ENSMUSG00000032184	Lysmd2	-0.392931	0.204356	0.0466987	n
ENSMUSG00000101335	-	-0.151025	0.300226	0.0466987	n
ENSMUSG00000109131	-	1.48922	0.309233	0.0466987	n
ENSMUSG00000000567	Sox9	0.485067	0.133261	0.0466987	y
ENSMUSG00000071477	Zfp777	0.681631	0.203428	0.0467093	n
ENSMUSG00000056598	Lrrc48	1.12302	0.277989	0.0469657	n
ENSMUSG00000024835	-	0.0715287	0.113257	0.0469668	n
ENSMUSG00000028085	Gatb	0.277514	0.152556	0.0470276	n
ENSMUSG00000006273	Atp6v1b2	-0.519161	0.123801	0.0472092	n
ENSMUSG00000024991	Eif3a	-0.0755642	0.0694956	0.04722	n
ENSMUSG00000030760	Acer3	-0.290495	0.15863	0.0472289	n
ENSMUSG00000106339	-	-2.9566	0.680442	0.0472372	y
ENSMUSG00000027270	Lamp5	-0.588754	0.170512	0.0472372	y
ENSMUSG00000049119	Fam110b	0.49338	0.145286	0.0474363	n
ENSMUSG00000057103	Nat8f1	0.198688	0.154952	0.0474363	n
ENSMUSG00000029189	Sel1l3	-1.23356	0.281416	0.0474363	y
ENSMUSG00000025885	Myo5b	0.561576	0.17176	0.0474601	y
ENSMUSG00000019966	Kitl	0.186361	0.145527	0.0476544	y
ENSMUSG00000026219	Trip12	-0.035607	0.0947372	0.0476902	n
ENSMUSG00000031320	Rps4x	0.171535	0.112266	0.0476902	n
ENSMUSG00000037907	Ankrd13b	-0.671784	0.193551	0.0476902	n
ENSMUSG00000056201	Cfl1	-0.362935	0.0976913	0.0476902	n
ENSMUSG00000004637	Wwox	-1.23071	0.282274	0.0476944	y
ENSMUSG00000036777	Anln	0.148669	0.32629	0.0477034	n
ENSMUSG00000024352	Spata24	0.660928	0.201116	0.0479442	n
ENSMUSG00000063439	B9d2	0.167114	0.107622	0.0479442	n
ENSMUSG00000036167	Pphln1	-0.319067	0.135342	0.0480974	n
ENSMUSG00000026202	Tuba4a	-0.682841	0.16113	0.0480974	y
ENSMUSG00000031668	Eif2ak3	-0.531453	0.188951	0.0480974	y
ENSMUSG00000012126	Ubxn11	1.05198	0.228345	0.0481522	n
ENSMUSG00000032060	Cryab	0.0730032	0.250076	0.0484704	n
ENSMUSG00000025789	St8sia2	4.76985	0.720348	0.0485323	y
ENSMUSG00000021948	Prkcd	1.1866	0.531172	0.0485682	y
ENSMUSG00000109902	-	1.22852	0.943498	0.0487265	n
ENSMUSG00000005125	Ndrg1	-0.216996	0.255602	0.0488634	n
ENSMUSG00000020964	Sel1l	-0.312002	0.138414	0.0488634	n
ENSMUSG00000023272	Creld2	0.0539837	0.296088	0.0488634	n
ENSMUSG00000050201	Otop2	-2.78927	0.558914	0.0488634	n
ENSMUSG00000051455	Meioc	-1.56946	0.770139	0.0488634	n
ENSMUSG00000103442	Pcdha1	-0.216979	0.355159	0.0488634	n
ENSMUSG00000103569	-	2.35452	0.95466	0.0488634	n
ENSMUSG00000032340	Neo1	-0.296511	0.144304	0.0488763	n
ENSMUSG00000070002	Ell	0.398402	0.222347	0.0488868	n
ENSMUSG00000022176	Rem2	-0.68893	0.626051	0.0489051	n
ENSMUSG00000026740	Dnajc1	0.0442339	0.187816	0.0489051	n
ENSMUSG00000041378	Cldn5	-0.398281	0.232679	0.0489051	n
ENSMUSG00000028518	Prkaa2	-1.09594	0.248286	0.0489051	y
ENSMUSG00000026848	Tor1b	0.201359	0.126132	0.0494062	n
ENSMUSG00000100475	-	0.149784	0.958565	0.0495608	n
ENSMUSG00000045498	Pcdhb3	-0.372638	0.229871	0.0499417	n
ENSMUSG00000024959	Bad	0.249781	0.124466	0.0499945	n

## Sheet: Suppl.Table.3
Supplementary Table 3. Gene sets enriched in amygdala regional comparisons.
Source	Name	ID	Size	C57BL/6J		B6D2F1N
				Intersection	adj.p	Intersection	adj.p
GO:BP	nervous system development	GO:0007399	2179	340	2.83266e-48	347	1.46938e-35
GO:BP	localization	GO:0051179	5423	607	1.44085e-42	663	1.92734e-35
GO:BP	plasma membrane bounded cell projection organization	GO:0120036	1460	222	2.24652e-28	244	8.26e-27
GO:BP	cell projection organization	GO:0030030	1481	226	3.59872e-29	246	8.98283e-27
GO:BP	transport	GO:0006810	3791	435	2.37639e-29	476	8.51969e-25
GO:BP	establishment of localization	GO:0051234	3946	444	3.37005e-28	487	7.58436e-24
GO:BP	multicellular organism development	GO:0007275	4717	538	2.40524e-38	556	2.31248e-23
GO:BP	chemical synaptic transmission	GO:0007268	670	143	1.26333e-32	137	2.7254e-22
GO:BP	anterograde trans-synaptic signaling	GO:0098916	670	143	1.26333e-32	137	2.7254e-22
GO:BP	trans-synaptic signaling	GO:0099537	677	144	1.26333e-32	138	2.7254e-22
GO:BP	anatomical structure development	GO:0048856	5274	572	5.65937e-35	601	2.80969e-22
GO:BP	synaptic signaling	GO:0099536	708	150	7.49095e-34	141	6.55879e-22
GO:BP	system development	GO:0048731	4398	516	1.10158e-39	520	8.72079e-22
GO:BP	regulation of biological quality	GO:0065008	3599	450	5.61459e-40	445	1.32388e-21
GO:BP	developmental process	GO:0032502	5680	610	3.9371e-37	633	1.7554e-21
GO:BP	neurogenesis	GO:0022008	1673	242	6.17195e-28	251	3.11727e-21
GO:BP	cell-cell signaling	GO:0007267	1405	242	5.61459e-40	219	2.92172e-20
GO:BP	neuron projection development	GO:0031175	1011	167	1.04627e-24	173	8.28398e-20
GO:BP	neuron differentiation	GO:0030182	1393	206	1.50561e-24	214	5.31911e-19
GO:BP	generation of neurons	GO:0048699	1552	226	2.84714e-26	229	2.87196e-18
GO:BP	neuron development	GO:0048666	1148	179	1.09246e-23	184	4.71267e-18
GO:BP	synapse organization	GO:0050808	447	100	4.61427e-24	98	5.78828e-18
GO:BP	cell projection morphogenesis	GO:0048858	636	111	5.93673e-18	125	6.68397e-19
GO:BP	plasma membrane bounded cell projection morphogenesis	GO:0120039	631	110	9.00859e-18	125	3.64136e-19
GO:BP	neuron projection morphogenesis	GO:0048812	619	109	6.45698e-18	120	1.21763e-17
GO:BP	cell part morphogenesis	GO:0032990	665	114	7.21392e-18	125	2.71357e-17
GO:BP	cell junction organization	GO:0034330	697	129	3.07487e-23	128	6.78184e-17
GO:BP	ion transport	GO:0006811	1291	200	2.44648e-26	196	9.08066e-17
GO:BP	cell morphogenesis	GO:0000902	995	149	6.54398e-18	163	8.69422e-17
GO:BP	regulation of localization	GO:0032879	2645	341	5.48152e-31	333	2.31387e-16
GO:BP	cellular component organization	GO:0016043	5540	521	6.85081e-16	596	4.34011e-16
GO:BP	cell morphogenesis involved in differentiation	GO:0000904	733	117	5.89203e-16	130	6.10386e-16
GO:BP	cellular localization	GO:0051641	2598	286	3.35154e-15	331	5.35019e-17
GO:BP	central nervous system development	GO:0007417	844	134	3.77431e-18	141	4.22369e-15
GO:BP	cellular component morphogenesis	GO:0032989	749	121	6.32485e-17	129	8.92719e-15
GO:BP	cellular component organization or biogenesis	GO:0071840	5686	527	7.63755e-15	606	1.49589e-15
GO:BP	cell morphogenesis involved in neuron differentiation	GO:0048667	577	101	2.12794e-16	108	9.63498e-15
GO:BP	cell development	GO:0048468	2190	265	3.74486e-19	282	1.00062e-14
GO:BP	movement of cell or subcellular component	GO:0006928	1956	253	4.47813e-22	256	5.3776e-14
GO:BP	modulation of chemical synaptic transmission	GO:0050804	476	97	2.80325e-20	92	2.63448e-13
GO:BP	regulation of trans-synaptic signaling	GO:0099177	477	97	3.20076e-20	92	2.94437e-13
GO:BP	regulation of synapse organization	GO:0050807	246	56	8.92334e-14	60	6.05292e-13
GO:BP	regulation of synapse structure or activity	GO:0050803	257	57	1.67008e-13	61	1.335e-12
GO:BP	cellular developmental process	GO:0048869	3845	410	1.02236e-20	428	1.78946e-12
GO:BP	cell differentiation	GO:0030154	3772	403	1.95331e-20	421	2.1136e-12
GO:BP	regulation of cellular component organization	GO:0051128	2255	253	3.68205e-14	278	3.93048e-12
GO:BP	behavior	GO:0007610	684	121	4.46708e-20	114	5.41487e-12
GO:BP	regulation of cell communication	GO:0010646	2990	332	1.16741e-18	347	5.76714e-12
GO:BP	regulation of signaling	GO:0023051	3002	334	6.3181e-19	348	6.00492e-12
GO:BP	anatomical structure morphogenesis	GO:0009653	2557	295	1.40836e-18	306	6.26247e-12
GO:BP	cation transport	GO:0006812	989	163	5.37599e-24	148	6.63311e-12
GO:BP	transmembrane transport	GO:0055085	1073	161	1.82778e-19	157	6.96277e-12
GO:BP	regulation of transport	GO:0051049	1710	231	2.17943e-22	222	1.30748e-11
GO:BP	organic substance transport	GO:0071702	1933	229	3.02163e-15	244	1.4105e-11
GO:BP	axon development	GO:0061564	465	88	2.3906e-16	86	2.17312e-11
GO:BP	regulation of neurotransmitter levels	GO:0001505	219	50	2.47884e-12	53	2.53065e-11
GO:BP	chemical homeostasis	GO:0048878	1155	172	1.63431e-20	163	4.38874e-11
GO:BP	neurotransmitter transport	GO:0006836	209	47	2.26255e-11	51	4.88698e-11
GO:BP	ion transmembrane transport	GO:0034220	829	140	2.01576e-21	127	7.34739e-11
GO:BP	macromolecule localization	GO:0033036	2472	257	1.09301e-10	296	1.53686e-11
GO:BP	axonogenesis	GO:0007409	425	79	3.27498e-14	79	1.44118e-10
GO:BP	response to chemical	GO:0042221	3554	361	2.12046e-14	391	1.71792e-10
GO:BP	cellular response to chemical stimulus	GO:0070887	2643	275	1.37825e-11	307	1.83115e-10
GO:BP	cellular process	GO:0009987	15083	1139	1.4705e-12	1309	2.06047e-10
GO:BP	nitrogen compound transport	GO:0071705	1576	190	4.05614e-13	203	2.89693e-10
GO:BP	locomotion	GO:0040011	1727	225	9.2824e-20	217	5.01733e-10
GO:BP	establishment of localization in cell	GO:0051649	1880	204	7.66417e-10	247	1.26055e-13
GO:BP	cellular homeostasis	GO:0019725	873	145	1.6335e-21	128	1.09985e-09
GO:BP	glycoprotein metabolic process	GO:0009100	316	57	9.87041e-10	65	1.44118e-10
GO:BP	protein localization	GO:0008104	2107	223	7.91849e-10	254	5.01733e-10
GO:BP	regulation of nervous system development	GO:0051960	497	82	7.23464e-12	85	1.63077e-09
GO:BP	brain development	GO:0007420	602	92	2.15833e-11	97	2.00297e-09
GO:BP	positive regulation of nervous system development	GO:0051962	314	60	2.66585e-11	62	2.28556e-09
GO:BP	synaptic vesicle cycle	GO:0099504	206	43	2.48139e-09	52	7.66582e-12
GO:BP	cellular chemical homeostasis	GO:0055082	793	130	1.00598e-18	118	2.54168e-09
GO:BP	head development	GO:0060322	649	97	1.91195e-11	102	2.54168e-09
GO:BP	vesicle-mediated transport in synapse	GO:0099003	232	46	3.25313e-09	56	6.65858e-12
GO:BP	regulation of neuron projection development	GO:0010975	501	76	3.00678e-09	86	1.08758e-09
GO:BP	signal release	GO:0023061	533	100	2.54204e-18	88	4.32182e-09
GO:BP	regulation of cell projection organization	GO:0031344	687	94	5.25893e-09	111	7.34739e-11
GO:BP	ion homeostasis	GO:0050801	758	125	3.22544e-18	113	5.57985e-09
GO:BP	cognition	GO:0050890	313	55	5.74101e-09	64	2.58724e-10
GO:BP	response to organic substance	GO:0010033	2655	264	5.25893e-09	304	1.20354e-09
GO:BP	learning or memory	GO:0007611	281	51	8.1357e-09	60	1.90028e-10
GO:BP	cation homeostasis	GO:0055080	701	116	5.43547e-17	106	9.50133e-09
GO:BP	enzyme linked receptor protein signaling pathway	GO:0007167	850	109	8.07065e-09	125	1.52022e-09
GO:BP	secretion by cell	GO:0032940	802	130	2.51771e-18	117	9.71266e-09
GO:BP	inorganic ion homeostasis	GO:0098771	712	117	6.41209e-17	107	1.09671e-08
GO:BP	cellular cation homeostasis	GO:0030003	626	105	9.23654e-16	97	1.50283e-08
GO:BP	export from cell	GO:0140352	846	137	2.69836e-19	121	1.56496e-08
GO:BP	neurotransmitter secretion	GO:0007269	167	39	5.86526e-10	40	1.75861e-08
GO:BP	signal release from synapse	GO:0099643	167	39	5.86526e-10	40	1.75861e-08
GO:BP	homeostatic process	GO:0042592	1813	226	1.40797e-17	218	1.98422e-08
GO:BP	cellular ion homeostasis	GO:0006873	639	106	1.41852e-15	98	2.0159e-08
GO:BP	positive regulation of cellular component organization	GO:0051130	1126	133	1.81662e-08	153	3.23268e-09
GO:BP	cell junction assembly	GO:0034329	407	74	8.79241e-13	71	2.38881e-08
GO:BP	regulation of plasma membrane bounded cell projection organization	GO:0120035	670	90	3.02806e-08	109	7.47871e-11
GO:BP	inorganic ion transmembrane transport	GO:0098660	653	110	1.17227e-16	99	3.04805e-08
GO:BP	secretion	GO:0046903	942	145	1.89612e-18	130	3.19695e-08
GO:BP	anion transport	GO:0006820	429	66	2.67741e-08	74	1.75861e-08
GO:BP	carbohydrate derivative metabolic process	GO:1901135	833	106	2.09778e-08	118	4.40889e-08
GO:BP	cellular response to organic substance	GO:0071310	2061	210	7.54479e-08	243	1.13994e-08
GO:BP	response to endogenous stimulus	GO:0009719	1236	140	9.11885e-08	163	6.85664e-09
GO:BP	synapse assembly	GO:0007416	184	48	3.68217e-14	41	9.84599e-08
GO:BP	multicellular organismal process	GO:0032501	7494	694	8.41818e-23	709	1.43461e-07
GO:BP	cation transmembrane transport	GO:0098655	684	115	2.23471e-17	100	1.62967e-07
GO:BP	response to nitrogen compound	GO:1901698	857	105	1.78493e-07	131	3.87086e-11
GO:BP	cell adhesion	GO:0007155	1177	149	9.77271e-12	151	1.95829e-07
GO:BP	glycoprotein biosynthetic process	GO:0009101	256	45	2.14324e-07	54	3.17128e-09
GO:BP	biological adhesion	GO:0022610	1189	149	2.13682e-11	152	2.1892e-07
GO:BP	cell motility	GO:0048870	1562	193	2.12046e-14	188	3.13769e-07
GO:BP	localization of cell	GO:0051674	1562	193	2.12046e-14	188	3.13769e-07
GO:BP	vesicle-mediated transport	GO:0016192	1361	149	2.46669e-07	171	8.40379e-08
GO:BP	regulation of multicellular organismal process	GO:0051239	2662	294	6.85081e-16	291	3.31533e-07
GO:BP	localization within membrane	GO:0051668	615	82	2.18169e-07	92	2.23258e-07
GO:BP	positive regulation of transport	GO:0051050	956	129	5.28673e-12	127	4.45921e-07
GO:BP	carbohydrate derivative biosynthetic process	GO:1901137	480	68	3.95853e-07	78	9.26275e-08
GO:BP	transmembrane receptor protein tyrosine kinase signaling pathway	GO:0007169	541	74	4.01862e-07	85	9.1444e-08
GO:BP	synaptic vesicle exocytosis	GO:0016079	123	29	1.4326e-07	31	3.902e-07
GO:BP	regulation of cellular component movement	GO:0051270	1007	128	3.88921e-10	131	9.08053e-07
GO:BP	regulated exocytosis	GO:0045055	237	44	6.13073e-08	46	9.00757e-07
GO:BP	regulation of vesicle-mediated transport	GO:0060627	545	79	1.08025e-08	82	1.09976e-06
GO:BP	positive regulation of synaptic transmission	GO:0050806	180	35	7.15657e-07	39	4.82837e-07
GO:BP	metal ion transport	GO:0030001	448	73	2.68045e-10	71	1.19859e-06
GO:BP	protein localization to membrane	GO:0072657	551	74	8.29324e-07	84	4.13634e-07
GO:BP	protein transport	GO:0015031	1173	133	2.11923e-07	147	1.28986e-06
GO:BP	regulation of ion transport	GO:0043269	614	95	4.49478e-12	89	1.59758e-06
GO:BP	regulation of synapse assembly	GO:0051963	117	35	3.62669e-12	29	1.63097e-06
GO:BP	cellular protein localization	GO:0034613	1583	164	1.64713e-06	200	2.19516e-09
GO:BP	positive regulation of cell projection organization	GO:0031346	398	58	1.60713e-06	69	5.40568e-08
GO:BP	positive regulation of developmental process	GO:0051094	1351	157	1.61508e-09	164	1.66409e-06
GO:BP	lipid biosynthetic process	GO:0008610	553	73	1.96191e-06	91	2.54168e-09
GO:BP	cellular metal ion homeostasis	GO:0006875	563	96	7.8323e-15	83	2.12049e-06
GO:BP	cellular component assembly	GO:0022607	2467	235	2.08321e-06	274	2.38079e-07
GO:BP	response to organonitrogen compound	GO:0010243	749	91	2.42979e-06	117	1.62028e-10
GO:BP	cellular macromolecule localization	GO:0070727	1595	164	2.56238e-06	200	4.00253e-09
GO:BP	regulation of developmental process	GO:0050793	2381	255	5.68401e-12	260	2.59642e-06
GO:BP	metal ion homeostasis	GO:0055065	631	107	2.12794e-16	90	2.7074e-06
GO:BP	positive regulation of synapse assembly	GO:0051965	75	22	1.45194e-07	22	2.83627e-06
GO:BP	lipid metabolic process	GO:0006629	1159	127	2.81114e-06	148	3.59651e-07
GO:BP	regulation of cell junction assembly	GO:1901888	201	43	1.09427e-09	40	3.31501e-06
GO:BP	learning	GO:0007612	164	36	1.85419e-08	35	3.55542e-06
GO:BP	import into cell	GO:0098657	202	41	1.52017e-08	40	3.75186e-06
GO:BP	cellular response to endogenous stimulus	GO:0071495	1062	118	3.93335e-06	144	1.32847e-08
GO:BP	establishment of protein localization	GO:0045184	1284	140	8.80808e-07	156	3.31501e-06
GO:BP	microtubule-based movement	GO:0007018	361	53	4.29541e-06	70	3.30452e-10
GO:BP	cell-cell adhesion via plasma-membrane adhesion molecules	GO:0098742	188	43	1.16589e-10	38	4.45458e-06
GO:BP	regulation of synaptic plasticity	GO:0048167	211	42	1.73648e-08	41	4.44828e-06
GO:BP	inorganic cation transmembrane transport	GO:0098662	602	99	2.86324e-14	86	4.6176e-06
GO:BP	positive regulation of cell junction assembly	GO:1901890	111	25	3.44141e-06	28	1.84561e-06
GO:BP	regulation of secretion by cell	GO:1903530	616	103	2.35618e-15	87	6.29747e-06
GO:BP	divalent inorganic cation homeostasis	GO:0072507	496	87	3.74093e-14	74	6.29747e-06
GO:BP	protein localization to cell periphery	GO:1990778	333	50	4.75422e-06	57	1.9091e-06
GO:BP	cellular lipid metabolic process	GO:0044255	876	101	5.69689e-06	117	1.26845e-06
GO:BP	regulation of neurogenesis	GO:0050767	405	58	2.75326e-06	64	5.55102e-06
GO:BP	exocytosis	GO:0006887	332	56	1.77951e-08	55	8.8005e-06
GO:BP	cellular divalent inorganic cation homeostasis	GO:0072503	475	84	7.4424e-14	71	1.02732e-05
GO:BP	developmental growth involved in morphogenesis	GO:0060560	243	44	1.29524e-07	44	1.13901e-05
GO:BP	locomotory behavior	GO:0007626	237	46	6.58072e-09	43	1.44404e-05
GO:BP	cellular component biogenesis	GO:0044085	2657	245	1.30746e-05	286	1.88645e-06
GO:BP	cellular response to growth factor stimulus	GO:0071363	564	71	1.54161e-05	87	1.39472e-07
GO:BP	regulation of neurotransmitter transport	GO:0051588	127	26	1.27048e-05	30	2.87922e-06
GO:BP	synaptic transmission, glutamatergic	GO:0035249	103	23	1.16495e-05	26	4.91022e-06
GO:BP	synaptic transmission, GABAergic	GO:0051932	54	16	1.1811e-05	18	4.83128e-06
GO:BP	regulation of signal transduction	GO:0009966	2593	252	1.17255e-07	274	1.68136e-05
GO:BP	regulation of cell development	GO:0060284	534	68	1.75726e-05	81	9.37379e-07
GO:BP	memory	GO:0007613	146	28	1.85488e-05	38	4.20288e-09
GO:BP	cell migration	GO:0016477	1408	172	2.79674e-12	164	1.99488e-05
GO:BP	regulation of secretion	GO:0051046	693	113	4.53212e-16	93	2.23651e-05
GO:BP	positive regulation of cell communication	GO:0010647	1622	184	2.27178e-10	184	2.23651e-05
GO:BP	protein localization to synapse	GO:0035418	81	20	1.1811e-05	22	1.1092e-05
GO:BP	regulation of locomotion	GO:0040012	970	125	2.79613e-10	121	2.34338e-05
GO:BP	dendrite development	GO:0016358	275	42	2.54335e-05	53	1.11645e-07
GO:BP	neuron projection extension	GO:1990138	177	33	4.36235e-06	35	2.1405e-05
GO:BP	regulation of multicellular organismal development	GO:2000026	1384	151	2.43861e-07	161	2.66969e-05
GO:BP	response to growth factor	GO:0070848	574	71	2.85349e-05	87	3.11567e-07
GO:BP	positive regulation of signaling	GO:0023056	1629	185	1.79162e-10	184	2.88708e-05
GO:BP	calcium ion homeostasis	GO:0055074	462	80	1.14345e-12	68	2.92881e-05
GO:BP	regulation of neurotransmitter secretion	GO:0046928	112	25	4.09527e-06	26	2.54154e-05
GO:BP	positive regulation of neurogenesis	GO:0050769	257	41	1.13862e-05	45	2.14058e-05
GO:BP	organic anion transport	GO:0015711	312	49	1.70141e-06	51	3.16746e-05
GO:BP	regulation of response to stimulus	GO:0048583	3517	314	4.83261e-06	354	3.07207e-05
GO:BP	calcium ion transport	GO:0006816	375	60	3.42176e-08	58	3.69905e-05
GO:BP	cellular calcium ion homeostasis	GO:0006874	448	78	1.77267e-12	66	3.94885e-05
GO:BP	regulation of cell motility	GO:2000145	922	115	1.29358e-08	115	4.19727e-05
GO:BP	cilium movement	GO:0003341	179	31	4.38868e-05	44	1.20354e-09
GO:BP	cellular response to nitrogen compound	GO:1901699	537	67	4.07656e-05	79	4.52016e-06
GO:BP	regulation of hormone levels	GO:0010817	506	85	1.01887e-12	72	4.72145e-05
GO:BP	positive regulation of cell development	GO:0010720	329	47	3.96499e-05	54	1.45303e-05
GO:BP	regulation of cell migration	GO:0030334	871	112	3.94863e-09	109	6.63903e-05
GO:BP	microtubule-based transport	GO:0099111	183	31	6.86521e-05	40	2.58202e-07
GO:BP	receptor internalization	GO:0031623	118	25	1.10371e-05	26	6.56709e-05
GO:BP	regulation of amine transport	GO:0051952	105	31	1.22461e-10	24	7.90114e-05
GO:BP	receptor-mediated endocytosis	GO:0006898	211	34	7.2921e-05	40	1.13901e-05
GO:BP	membrane lipid metabolic process	GO:0006643	167	29	8.43061e-05	40	1.75861e-08
GO:BP	developmental cell growth	GO:0048588	244	39	1.96805e-05	42	6.97285e-05
GO:BP	amino acid transport	GO:0006865	149	27	7.93285e-05	32	1.00818e-05
GO:BP	axon guidance	GO:0007411	222	45	2.48139e-09	39	9.21929e-05
GO:BP	neuron projection guidance	GO:0097485	222	45	2.48139e-09	39	9.21929e-05
GO:BP	organic acid transport	GO:0015849	281	46	1.25312e-06	46	9.21929e-05
GO:BP	anion transmembrane transport	GO:0098656	174	33	2.93064e-06	33	9.62875e-05
GO:BP	import across plasma membrane	GO:0098739	158	30	9.99428e-06	31	9.21929e-05
GO:BP	receptor metabolic process	GO:0043112	174	30	6.84039e-05	34	3.78761e-05
GO:BP	positive regulation of cellular process	GO:0048522	5255	457	5.97217e-08	498	0.000115814
GO:BP	neuromuscular process	GO:0050905	166	30	2.7334e-05	32	9.47546e-05
GO:BP	neuron recognition	GO:0008038	43	15	2.75326e-06	14	0.000123551
GO:BP	regulation of anatomical structure morphogenesis	GO:0022603	902	99	5.81265e-05	112	6.9209e-05
GO:BP	response to oxygen-containing compound	GO:1901700	1353	148	2.92232e-07	154	0.000136787
GO:BP	positive regulation of ion transport	GO:0043270	295	48	7.92263e-07	47	0.000145049
GO:BP	axoneme assembly	GO:0035082	80	18	0.000149296	25	1.08514e-07
GO:BP	positive regulation of biological process	GO:0048518	5723	500	2.62942e-09	536	0.000156219
GO:BP	cell growth	GO:0016049	460	58	0.0001326	68	2.54453e-05
GO:BP	positive regulation of cellular component biogenesis	GO:0044089	496	65	1.16153e-05	69	0.000150722
GO:BP	amine transport	GO:0015837	110	31	4.49367e-10	24	0.000168633
GO:BP	positive regulation of cell differentiation	GO:0045597	882	106	4.01862e-07	108	0.000174889
GO:BP	chemotaxis	GO:0006935	547	80	5.57508e-09	74	0.000184217
GO:BP	glycosylation	GO:0070085	193	31	0.000193347	46	1.27629e-09
GO:BP	organic hydroxy compound metabolic process	GO:1901615	438	56	0.000126428	64	7.12999e-05
GO:BP	protein localization to cell junction	GO:1902414	110	23	3.6325e-05	24	0.000168633
GO:BP	myelination	GO:0042552	142	32	7.85842e-08	28	0.000225349
GO:BP	epithelial cilium movement involved in extracellular fluid movement	GO:0003351	34	11	0.00022839	14	6.08386e-06
GO:BP	regulation of cell differentiation	GO:0045595	1507	160	5.13393e-07	167	0.000236642
GO:BP	taxis	GO:0042330	552	80	8.39892e-09	74	0.0002495
GO:BP	regulation of membrane potential	GO:0042391	429	67	1.09941e-08	61	0.000251447
GO:BP	carboxylic acid transport	GO:0046942	258	43	1.96191e-06	42	0.000251241
GO:BP	positive regulation of multicellular organismal process	GO:0051240	1488	164	2.73937e-08	165	0.000254403
GO:BP	animal organ development	GO:0048513	3226	329	4.33212e-13	321	0.000255559
GO:BP	regulation of nervous system process	GO:0031644	175	34	1.13154e-06	32	0.00026076
GO:BP	ensheathment of neurons	GO:0007272	145	32	1.31537e-07	28	0.000318324
GO:BP	axon ensheathment	GO:0008366	145	32	1.31537e-07	28	0.000318324
GO:BP	cellular response to oxygen-containing compound	GO:1901701	1001	116	6.0955e-07	118	0.000347265
GO:BP	growth	GO:0040007	927	103	2.2379e-05	111	0.000326183
GO:BP	glutamate receptor signaling pathway	GO:0007215	41	12	0.000283317	14	7.03043e-05
GO:BP	regulation of axonogenesis	GO:0050770	168	28	0.000246308	32	0.000120255
GO:BP	positive regulation of neuron projection development	GO:0010976	203	32	0.000204181	36	0.000164257
GO:BP	gliogenesis	GO:0042063	316	51	4.01862e-07	48	0.000372945
GO:BP	organonitrogen compound metabolic process	GO:1901564	5113	417	0.000399	507	3.19468e-07
GO:BP	protein glycosylation	GO:0006486	173	28	0.000407715	42	4.47721e-09
GO:BP	macromolecule glycosylation	GO:0043413	173	28	0.000407715	42	4.47721e-09
GO:BP	sphingolipid metabolic process	GO:0006665	128	23	0.000404567	30	3.41396e-06
GO:BP	negative regulation of locomotion	GO:0040013	319	50	1.35623e-06	48	0.000474243
GO:BP	regulation of catecholamine secretion	GO:0050433	61	24	3.6922e-11	16	0.000482629
GO:BP	cellular response to inorganic substance	GO:0071241	173	28	0.000407715	33	8.65483e-05
GO:BP	extracellular transport	GO:0006858	37	11	0.000513803	14	1.94884e-05
GO:BP	adult behavior	GO:0030534	166	37	7.26819e-09	30	0.00056507
GO:BP	glial cell differentiation	GO:0010001	233	45	1.17734e-08	38	0.00056507
GO:BP	response to inorganic substance	GO:0010035	431	53	0.0005597	66	1.1092e-05
GO:BP	regulation of system process	GO:0044057	589	92	6.22844e-12	76	0.000633316
GO:BP	phosphorus metabolic process	GO:0006793	2357	222	1.11048e-05	241	0.000659544
GO:BP	catecholamine secretion	GO:0050432	63	25	1.03801e-11	16	0.000708176
GO:BP	cellular response to metal ion	GO:0071248	149	26	0.000219358	28	0.000508503
GO:BP	phosphate-containing compound metabolic process	GO:0006796	2338	220	1.31246e-05	239	0.000718005
GO:BP	inorganic anion transmembrane transport	GO:0098661	67	15	0.000737813	19	3.11585e-05
GO:BP	regulation of synaptic vesicle exocytosis	GO:2000300	75	16	0.000770278	20	4.54913e-05
GO:BP	dopamine secretion	GO:0014046	39	15	6.79721e-07	12	0.000890661
GO:BP	regulation of dopamine secretion	GO:0014059	39	15	6.79721e-07	12	0.000890661
GO:BP	organic hydroxy compound transport	GO:0015850	256	50	9.05595e-10	40	0.000892252
GO:BP	negative regulation of cell migration	GO:0030336	274	43	9.75132e-06	42	0.000907248
GO:BP	catecholamine transport	GO:0051937	79	29	1.49447e-12	18	0.00103199
GO:BP	endoplasmic reticulum calcium ion homeostasis	GO:0032469	27	9	0.000934567	11	0.000115814
GO:BP	monoamine transport	GO:0015844	94	30	3.1058e-11	20	0.00111477
GO:BP	adult locomotory behavior	GO:0008344	94	22	9.10768e-06	20	0.00111477
GO:BP	microtubule bundle formation	GO:0001578	111	20	0.00114268	30	1.29074e-07
GO:BP	negative regulation of cellular process	GO:0048523	4534	390	5.39541e-06	427	0.00116574
GO:BP	negative regulation of cell motility	GO:2000146	287	44	1.3135e-05	43	0.00121228
GO:BP	negative regulation of cellular component movement	GO:0051271	296	44	2.95115e-05	44	0.00121014
GO:BP	forebrain development	GO:0030900	345	44	0.00101347	52	0.000227711
GO:BP	negative regulation of multicellular organismal process	GO:0051241	1045	112	4.06239e-05	119	0.00125691
GO:BP	gamma-aminobutyric acid signaling pathway	GO:0007214	28	9	0.0012485	11	0.000166401
GO:BP	transition metal ion transport	GO:0000041	95	20	0.000138211	20	0.00128129
GO:BP	dopamine transport	GO:0015872	54	19	6.09527e-08	14	0.00154539
GO:BP	plasma membrane bounded cell projection assembly	GO:0120031	494	57	0.00149885	70	7.34339e-05
GO:BP	cell projection assembly	GO:0030031	506	58	0.00156074	72	4.72145e-05
GO:BP	cell surface receptor signaling pathway	GO:0007166	2377	234	1.57697e-07	239	0.0018778
GO:BP	regulation of protein localization	GO:0032880	868	101	3.79443e-06	101	0.00197049
GO:BP	regulation of postsynaptic membrane potential	GO:0060078	106	19	0.00173884	23	0.000269621
GO:BP	glycerolipid metabolic process	GO:0046486	345	43	0.00189531	53	0.000115814
GO:BP	positive regulation of calcium ion transport	GO:0051928	130	28	1.7986e-06	24	0.00212785
GO:BP	chloride transmembrane transport	GO:1902476	49	14	8.46118e-05	13	0.00208205
GO:BP	regulation of cellular localization	GO:0060341	819	93	2.99983e-05	96	0.00218617
GO:BP	response to metal ion	GO:0010038	256	35	0.00137002	40	0.000892252
GO:BP	motor behavior	GO:0061744	15	7	0.000564427	7	0.00178672
GO:BP	regulation of protein transport	GO:0051223	513	61	0.000417819	66	0.00198746
GO:BP	glycolipid metabolic process	GO:0006664	79	16	0.00140123	18	0.00103199
GO:BP	cellular response to organonitrogen compound	GO:0071417	471	54	0.00243859	68	5.46655e-05
GO:BP	receptor localization to synapse	GO:0097120	67	14	0.00243872	18	0.000120971
GO:BP	epithelium development	GO:0060429	1058	107	0.00065052	119	0.0020229
GO:BP	cell communication	GO:0007154	5995	535	6.21046e-12	545	0.00278365
GO:BP	liposaccharide metabolic process	GO:1903509	80	16	0.00161377	18	0.00120774
GO:BP	acidic amino acid transport	GO:0015800	67	14	0.00243872	17	0.000432097
GO:BP	postsynapse organization	GO:0099173	186	27	0.00284888	35	6.31014e-05
GO:BP	D-amino acid transport	GO:0042940	9	5	0.00242977	6	0.000503482
GO:BP	phospholipid metabolic process	GO:0006644	310	39	0.00294015	51	2.68373e-05
GO:BP	developmental growth	GO:0048589	703	85	7.49535e-06	84	0.00297423
GO:BP	microtubule-based process	GO:0007017	826	84	0.0029776	106	3.07207e-05
GO:BP	circulatory system process	GO:0003013	492	73	1.77889e-08	63	0.00302697
GO:BP	amino acid import	GO:0043090	50	13	0.000481296	13	0.00255042
GO:BP	tube development	GO:0035295	1028	113	1.16153e-05	115	0.00307172
GO:BP	associative learning	GO:0008306	102	22	3.54664e-05	20	0.003171
GO:BP	regulation of chemotaxis	GO:0050920	210	33	0.000164243	33	0.00307875
GO:BP	regulation of cellular component biogenesis	GO:0044087	903	105	2.28489e-06	103	0.00325992
GO:BP	membrane lipid biosynthetic process	GO:0046467	121	20	0.00326078	27	3.40642e-05
GO:BP	regulation of exocytosis	GO:0017157	220	39	1.53548e-06	34	0.00333785
GO:BP	axon extension	GO:0048675	126	24	0.000110622	23	0.00325992
GO:BP	multicellular organismal movement	GO:0050879	53	12	0.003087	15	0.000332152
GO:BP	musculoskeletal movement	GO:0050881	53	12	0.003087	15	0.000332152
GO:BP	dicarboxylic acid transport	GO:0006835	86	16	0.00340591	22	3.07207e-05
GO:BP	cilium or flagellum-dependent cell motility	GO:0001539	131	21	0.00349289	27	0.000144896
GO:BP	cilium-dependent cell motility	GO:0060285	131	21	0.00349289	27	0.000144896
GO:BP	regulation of synaptic transmission, glutamatergic	GO:0051966	73	18	4.09737e-05	16	0.00362935
GO:BP	regulation of response to external stimulus	GO:0032101	846	88	0.00112827	98	0.00278459
GO:BP	ceramide metabolic process	GO:0006672	95	17	0.00353071	21	0.000456553
GO:BP	cell death	GO:0008219	1829	164	0.00308689	192	0.00104989
GO:BP	amino acid import across plasma membrane	GO:0089718	43	11	0.00193212	12	0.0022325
GO:BP	chloride transport	GO:0006821	87	16	0.0038142	20	0.00039333
GO:BP	response to wounding	GO:0009611	420	55	7.72523e-05	55	0.00415888
GO:BP	D-aspartate transport	GO:0070777	6	4	0.00424807	6	1.17351e-05
GO:BP	D-aspartate import across plasma membrane	GO:0070779	6	4	0.00424807	6	1.17351e-05
GO:BP	cell-cell adhesion	GO:0098609	723	94	6.65822e-08	85	0.00435159
GO:BP	regulation of lipid metabolic process	GO:0019216	338	41	0.00415924	51	0.000259885
GO:BP	regulation of signaling receptor activity	GO:0010469	131	21	0.00349289	25	0.000967539
GO:BP	organic acid transmembrane transport	GO:1903825	120	22	0.000434741	22	0.00403298
GO:BP	long-term synaptic potentiation	GO:0060291	104	20	0.000488195	20	0.00400837
GO:BP	signaling	GO:0023052	5945	533	3.10871e-12	538	0.00466817
GO:BP	regulation of cytosolic calcium ion concentration	GO:0051480	355	59	1.13462e-08	48	0.00478899
GO:BP	cerebellum development	GO:0021549	97	17	0.00434931	21	0.000610239
GO:BP	monovalent inorganic cation homeostasis	GO:0055067	147	28	2.12121e-05	25	0.00506092
GO:BP	regulation of molecular function	GO:0065009	2300	230	6.05637e-08	228	0.00533387
GO:BP	homophilic cell adhesion via plasma membrane adhesion molecules	GO:0007156	61	15	0.000258344	14	0.00512804
GO:BP	tissue development	GO:0009888	1748	186	2.86434e-08	179	0.00540129
GO:BP	response to mechanical stimulus	GO:0009612	131	24	0.000205231	23	0.00533387
GO:BP	nerve development	GO:0021675	75	16	0.000770278	16	0.0048116
GO:BP	hormone transport	GO:0009914	349	66	3.35074e-12	47	0.00577071
GO:BP	regulation of postsynaptic membrane neurotransmitter receptor levels	GO:0099072	91	16	0.00586814	22	7.72984e-05
GO:BP	endocytosis	GO:0006897	547	59	0.00540887	72	0.000546282
GO:BP	response to abiotic stimulus	GO:0009628	880	90	0.00161734	100	0.00441034
GO:BP	regulation of establishment of protein localization	GO:0070201	541	61	0.00161873	67	0.00465379
GO:BP	sensory perception of pain	GO:0019233	141	28	9.47622e-06	24	0.00628553
GO:BP	sphingolipid biosynthetic process	GO:0030148	89	16	0.00474816	19	0.00156915
GO:BP	calcium-ion regulated exocytosis	GO:0017156	63	13	0.0042489	15	0.00233103
GO:BP	regulation of endocytosis	GO:0030100	206	28	0.00572887	34	0.00105566
GO:BP	protein localization to postsynaptic specialization membrane	GO:0099633	28	8	0.00586814	10	0.000927807
GO:BP	neurotransmitter receptor localization to postsynaptic specialization membrane	GO:0099645	28	8	0.00586814	10	0.000927807
GO:BP	dendrite morphogenesis	GO:0048813	168	24	0.0067258	32	0.000120255
GO:BP	cilium organization	GO:0044782	337	40	0.00686984	57	2.83817e-06
GO:BP	neuron projection regeneration	GO:0031102	56	16	1.96805e-05	13	0.00703105
GO:BP	response to cocaine	GO:0042220	36	13	1.13862e-05	10	0.00706195
GO:BP	regulation of glial cell differentiation	GO:0045685	87	16	0.0038142	18	0.00326136
GO:BP	regulation of metal ion transport	GO:0010959	267	39	0.000155023	38	0.00698724
GO:BP	respiratory gaseous exchange by respiratory system	GO:0007585	60	13	0.0028009	14	0.00440041
GO:BP	protein localization to endoplasmic reticulum	GO:0070972	59	12	0.00744472	17	8.30981e-05
GO:BP	amyloid precursor protein metabolic process	GO:0042982	72	14	0.00475228	16	0.00315699
GO:BP	ameboidal-type cell migration	GO:0001667	409	49	0.00178676	53	0.00639162
GO:BP	response to axon injury	GO:0048678	64	15	0.00045297	14	0.00802121
GO:BP	proteoglycan metabolic process	GO:0006029	72	20	1.72611e-06	15	0.00871966
GO:BP	regulation of neurotransmitter receptor activity	GO:0099601	65	13	0.00559523	15	0.00319881
GO:BP	protein localization to postsynaptic membrane	GO:1903539	52	11	0.00854889	15	0.000268945
GO:BP	regulation of regulated secretory pathway	GO:1903305	160	25	0.00163606	26	0.00746754
GO:BP	protein localization to plasma membrane	GO:0072659	271	38	0.000458474	38	0.00894968
GO:BP	carboxylic acid transmembrane transport	GO:1905039	119	21	0.00104846	21	0.00840204
GO:BP	blood circulation	GO:0008015	467	67	3.06467e-07	58	0.00948041
GO:BP	inorganic anion transport	GO:0015698	124	19	0.00978842	27	5.43575e-05
GO:BP	protein localization to postsynapse	GO:0062237	53	11	0.00983265	15	0.000332152
GO:BP	regulation of microtubule-based process	GO:0032886	235	31	0.00505031	35	0.0051938
GO:BP	response to alkaloid	GO:0043279	72	15	0.00161734	15	0.00871966
GO:BP	calcium ion transmembrane transport	GO:0070588	255	43	1.44122e-06	36	0.0103892
GO:BP	negative regulation of biological process	GO:0048519	4978	426	2.00164e-06	453	0.0104374
GO:BP	anatomical structure formation involved in morphogenesis	GO:0048646	1066	102	0.00543606	117	0.00520259
GO:BP	cilium movement involved in cell motility	GO:0060294	125	19	0.0106202	26	0.000174977
GO:BP	glycerophospholipid metabolic process	GO:0006650	243	31	0.00825246	37	0.00257598
GO:BP	regulation of transmembrane transport	GO:0034762	491	63	3.33421e-05	60	0.0112916
GO:BP	regulation of cellular response to growth factor stimulus	GO:0090287	270	33	0.011074	43	0.000326829
GO:BP	negative regulation of cell projection organization	GO:0031345	195	26	0.0106387	33	0.000863717
GO:BP	hormone secretion	GO:0046879	343	63	4.21651e-11	45	0.0116338
GO:BP	positive regulation of cytosolic calcium ion concentration	GO:0007204	314	48	4.83261e-06	42	0.0116338
GO:BP	regulation of cell size	GO:0008361	192	26	0.00879968	31	0.00296182
GO:BP	amide transport	GO:0042886	324	59	3.08816e-10	43	0.0118594
GO:BP	exocytic process	GO:0140029	78	14	0.00974494	17	0.00267056
GO:BP	regulation of calcium ion transport	GO:0051924	258	39	7.17867e-05	36	0.0124365
GO:BP	metencephalon development	GO:0022037	106	17	0.0105454	21	0.00203588
GO:BP	regulation of protein binding	GO:0043393	203	27	0.00924116	32	0.00353591
GO:BP	regulation of axon extension	GO:0030516	104	17	0.00879968	20	0.00400837
GO:BP	positive regulation of transmembrane transport	GO:0034764	236	30	0.0100976	36	0.00295856
GO:BP	negative regulation of nervous system development	GO:0051961	162	23	0.00901804	27	0.00426365
GO:BP	positive regulation of cellular component movement	GO:0051272	556	64	0.000671419	66	0.0130588
GO:BP	protein localization to extracellular region	GO:0071692	366	52	1.41976e-05	47	0.013944
GO:BP	cilium assembly	GO:0060271	308	36	0.0140173	52	1.01497e-05
GO:BP	regulation of synaptic vesicle fusion to presynaptic active zone membrane	GO:0031630	10	5	0.00414535	5	0.00989032
GO:BP	dendrite arborization	GO:0140059	10	5	0.00414535	5	0.00989032
GO:BP	regulation of synaptic vesicle membrane organization	GO:1901632	10	5	0.00414535	5	0.00989032
GO:BP	carbohydrate metabolic process	GO:0005975	430	47	0.0127732	58	0.00148712
GO:BP	ceramide catabolic process	GO:0046514	20	7	0.00369873	7	0.0106017
GO:BP	regulation of neuronal synaptic plasticity	GO:0048168	61	16	6.20302e-05	13	0.0143235
GO:BP	endoplasmic reticulum tubular network formation	GO:0071787	4	3	0.0135405	4	0.00103199
GO:BP	walking behavior	GO:0090659	40	15	9.90904e-07	10	0.0148432
GO:BP	cellular response to calcium ion	GO:0071277	75	15	0.00243396	15	0.0124841
GO:BP	regulation of transporter activity	GO:0032409	280	40	0.000198365	38	0.0147924
GO:BP	regulation of extent of cell growth	GO:0061387	117	18	0.0120787	22	0.00295856
GO:BP	protein secretion	GO:0009306	358	52	7.64313e-06	46	0.0150853
GO:BP	telencephalon development	GO:0021537	226	30	0.00553427	33	0.0096227
GO:BP	glycerolipid biosynthetic process	GO:0045017	186	25	0.0115084	30	0.00365478
GO:BP	regulation of cellular protein localization	GO:1903827	527	57	0.00607863	64	0.00926959
GO:BP	regulation of phosphate metabolic process	GO:0019220	1380	140	4.21021e-05	142	0.015421
GO:BP	synaptic vesicle endocytosis	GO:0048488	65	12	0.0152371	17	0.000292933
GO:BP	presynaptic endocytosis	GO:0140238	65	12	0.0152371	17	0.000292933
GO:BP	establishment of protein localization to extracellular region	GO:0035592	359	52	8.32334e-06	46	0.0156583
GO:BP	regulation of phosphorus metabolic process	GO:0051174	1381	140	4.35301e-05	142	0.0157093
GO:BP	skeletal muscle contraction	GO:0003009	39	9	0.0123895	11	0.00357484
GO:BP	regeneration	GO:0031099	144	25	0.000337211	23	0.016392
GO:BP	hormone metabolic process	GO:0042445	180	25	0.00778363	28	0.00907522
GO:BP	regulation of microtubule-based movement	GO:0060632	57	11	0.0161652	14	0.0027153
GO:BP	endomembrane system organization	GO:0010256	427	46	0.0177038	58	0.00124048
GO:BP	regulation of receptor internalization	GO:0002090	67	13	0.00726231	14	0.0118042
GO:BP	response to calcium ion	GO:0051592	120	18	0.0150812	22	0.00403298
GO:BP	cell surface receptor signaling pathway involved in cell-cell signaling	GO:1905114	443	54	0.00059354	54	0.0187948
GO:BP	neutral lipid metabolic process	GO:0006638	143	20	0.0191621	28	0.000252524
GO:BP	membrane lipid catabolic process	GO:0046466	34	8	0.018385	11	0.00106597
GO:BP	regulation of sensory perception of pain	GO:0051930	56	14	0.000395636	12	0.0195482
GO:BP	regulation of ion transmembrane transport	GO:0034765	394	53	5.38963e-05	49	0.0199864
GO:BP	glutamate secretion	GO:0014047	31	8	0.0109403	9	0.00910311
GO:BP	potassium ion transport	GO:0006813	210	34	6.64145e-05	30	0.0200626
GO:BP	alcohol biosynthetic process	GO:0046165	119	20	0.00268424	20	0.0175072
GO:BP	regulation of hormone secretion	GO:0046883	286	52	5.25893e-09	38	0.0202568
GO:BP	adenylate cyclase-modulating G protein-coupled receptor signaling pathway	GO:0007188	201	35	9.85022e-06	29	0.0203771
GO:BP	cellular lipid catabolic process	GO:0044242	195	25	0.0196192	33	0.000863717
GO:BP	regulation of transmembrane transporter activity	GO:0022898	267	39	0.000155023	36	0.0204705
GO:BP	cellular response to stimulus	GO:0051716	6836	539	0.000534613	602	0.0203771
GO:BP	negative regulation of cellular component organization	GO:0051129	694	69	0.0139629	81	0.00698706
GO:BP	phospholipid biosynthetic process	GO:0008654	183	24	0.0181624	30	0.00288295
GO:BP	amyloid precursor protein catabolic process	GO:0042987	58	11	0.018385	14	0.003171
GO:BP	small molecule metabolic process	GO:0044281	1474	130	0.0183793	156	0.00330675
GO:BP	central nervous system neuron differentiation	GO:0021953	202	34	2.92527e-05	29	0.0216606
GO:BP	cellular response to sterol	GO:0036315	16	6	0.00607458	6	0.0156333
GO:BP	regulation of long-term neuronal synaptic plasticity	GO:0048169	29	10	0.000296774	8	0.0216606
GO:BP	intracellular signal transduction	GO:0035556	2121	207	2.45513e-06	206	0.0220632
GO:BP	peptide hormone processing	GO:0016486	19	6	0.0141291	7	0.00800381
GO:BP	regulation of sensory perception	GO:0051931	57	14	0.0004769	12	0.022065
GO:BP	positive regulation of secretion by cell	GO:1903532	318	53	7.37718e-08	41	0.0228419
GO:BP	negative regulation of response to external stimulus	GO:0032102	364	44	0.00294204	46	0.0199125
GO:BP	alcohol metabolic process	GO:0006066	280	33	0.0182168	40	0.0049025
GO:BP	circulatory system development	GO:0072359	1065	108	0.000544871	112	0.0225838
GO:BP	cerebrospinal fluid circulation	GO:0090660	12	6	0.00121075	5	0.022065
GO:BP	lipid catabolic process	GO:0016042	262	31	0.0219088	40	0.00141615
GO:BP	response to external stimulus	GO:0009605	2436	220	0.000195998	233	0.0232373
GO:BP	positive regulation of ion transmembrane transport	GO:0034767	180	24	0.0148847	28	0.00907522
GO:BP	negative regulation of neuron projection development	GO:0010977	148	23	0.00298534	23	0.022065
GO:BP	organophosphate metabolic process	GO:0019637	758	75	0.010882	85	0.0148127
GO:BP	synaptic membrane adhesion	GO:0099560	30	12	9.00352e-06	8	0.0258943
GO:BP	negative regulation of synaptic transmission	GO:0050805	80	15	0.0045339	15	0.0216606
GO:BP	negative regulation of response to stimulus	GO:0048585	1499	138	0.00331421	151	0.0229173
GO:BP	positive regulation of gliogenesis	GO:0014015	72	14	0.00475228	14	0.0215468
GO:BP	regulation of receptor-mediated endocytosis	GO:0048259	108	17	0.0125477	19	0.0140035
GO:BP	positive regulation of lipid localization	GO:1905954	108	17	0.0125477	19	0.0140035
GO:BP	positive regulation of locomotion	GO:0040017	556	69	3.53733e-05	64	0.0270306
GO:BP	regulation of cell death	GO:0010941	1557	137	0.015488	159	0.0116058
GO:BP	peptide hormone secretion	GO:0030072	273	54	9.28683e-11	36	0.0272983
GO:BP	neuron migration	GO:0001764	178	28	0.000650824	26	0.026842
GO:BP	positive regulation of cell migration	GO:0030335	515	62	0.000258271	60	0.0274624
GO:BP	neuropeptide signaling pathway	GO:0007218	67	19	2.4681e-06	13	0.028547
GO:BP	negative regulation of neurogenesis	GO:0050768	158	21	0.0263491	27	0.00298174
GO:BP	regulation of synaptic transmission, GABAergic	GO:0032228	37	10	0.00232493	9	0.0271642
GO:BP	glycosphingolipid metabolic process	GO:0006687	44	11	0.00233801	10	0.0271525
GO:BP	positive regulation of calcium ion import	GO:0090280	24	8	0.00219	7	0.0274122
GO:BP	organic hydroxy compound biosynthetic process	GO:1901617	198	30	0.000704961	28	0.0289757
GO:BP	cytoskeleton organization	GO:0007010	1265	124	0.000647754	129	0.0297147
GO:BP	action potential	GO:0001508	135	29	1.15962e-06	21	0.0305266
GO:BP	regulation of growth	GO:0040008	608	60	0.0280299	75	0.00257598
GO:BP	positive regulation of cell motility	GO:2000147	539	64	0.000287454	62	0.0305266
GO:BP	regulation of ion transmembrane transporter activity	GO:0032412	256	37	0.000308241	34	0.0305266
GO:BP	calcium ion import	GO:0070509	83	16	0.00236395	15	0.028547
GO:BP	adenylate cyclase-inhibiting G protein-coupled receptor signaling pathway	GO:0007193	67	14	0.00243872	13	0.028547
GO:BP	regulation of small molecule metabolic process	GO:0062012	337	37	0.0300965	49	0.000890661
GO:BP	regulation of amyloid-beta formation	GO:1902003	37	8	0.0287074	11	0.00230567
GO:BP	adult walking behavior	GO:0007628	38	15	4.55101e-07	9	0.0311896
GO:BP	positive regulation of amine transport	GO:0051954	45	12	0.000701895	10	0.0306974
GO:BP	positive regulation of chemotaxis	GO:0050921	137	20	0.0126812	22	0.0187948
GO:BP	hindbrain development	GO:0030902	155	21	0.0216213	25	0.00994634
GO:BP	oligodendrocyte differentiation	GO:0048709	101	24	2.18888e-06	17	0.0318979
GO:BP	regulation of amyloid precursor protein catabolic process	GO:1902991	45	9	0.0286127	12	0.00333111
GO:BP	dendrite extension	GO:0097484	36	8	0.0251355	10	0.00706195
GO:BP	positive regulation of axonogenesis	GO:0050772	91	14	0.0318467	20	0.000732464
GO:BP	developmental maturation	GO:0021700	289	35	0.00976177	38	0.0230732
GO:BP	sphingolipid catabolic process	GO:0030149	29	7	0.0271283	9	0.00572669
GO:BP	neurotrophin signaling pathway	GO:0038179	38	8	0.0327324	13	0.000144896
GO:BP	acylglycerol metabolic process	GO:0006639	141	19	0.0323976	27	0.000503482
GO:BP	heart process	GO:0003015	228	32	0.00161734	31	0.0314699
GO:BP	regulation of vesicle fusion	GO:0031338	27	7	0.0191037	8	0.0143843
GO:BP	cellular monovalent inorganic cation homeostasis	GO:0030004	97	16	0.0107684	17	0.0229173
GO:BP	second-messenger-mediated signaling	GO:0019932	287	39	0.000690309	37	0.0330006
GO:BP	intracellular protein transport	GO:0006886	736	70	0.0318467	88	0.0021368
GO:BP	cellular response to organic cyclic compound	GO:0071407	418	45	0.0193549	52	0.0153081
GO:BP	positive regulation of cation transmembrane transport	GO:1904064	162	22	0.0177441	25	0.0169201
GO:BP	transmission of nerve impulse	GO:0019226	77	18	8.6948e-05	14	0.0349394
GO:BP	regulation of gliogenesis	GO:0014013	115	18	0.0102033	19	0.025445
GO:BP	inhibitory synapse assembly	GO:1904862	15	5	0.0245887	6	0.0113957
GO:BP	regulation of organic acid transport	GO:0032890	81	14	0.0131515	15	0.023633
GO:BP	neurotransmitter uptake	GO:0001504	37	8	0.0287074	10	0.00871966
GO:BP	response to amyloid-beta	GO:1904645	37	8	0.0287074	10	0.00871966
GO:BP	positive regulation of hormone secretion	GO:0046887	156	32	7.60697e-07	23	0.037509
GO:BP	phosphorylation	GO:0016310	1580	150	0.000513803	156	0.037392
GO:BP	peptide secretion	GO:0002790	280	55	7.78402e-11	36	0.0380901
GO:BP	negative regulation of response to wounding	GO:1903035	77	15	0.0031514	14	0.0349394
GO:BP	ER-nucleus signaling pathway	GO:0006984	39	8	0.0375185	12	0.000890661
GO:BP	synaptic vesicle recycling	GO:0036465	74	12	0.0372969	17	0.00143493
GO:BP	positive regulation of signal transduction	GO:0009967	1412	139	0.000195934	141	0.0386973
GO:BP	flagellated sperm motility	GO:0030317	113	16	0.0382454	23	0.000712749
GO:BP	sperm motility	GO:0097722	113	16	0.0382454	23	0.000712749
GO:BP	adrenomedullin receptor signaling pathway	GO:1990410	4	3	0.0135405	3	0.025445
GO:BP	response to peptide	GO:1901652	362	39	0.032047	48	0.00700217
GO:BP	protein metabolic process	GO:0019538	4359	339	0.0386746	416	0.000494937
GO:BP	L-glutamate import	GO:0051938	17	5	0.0386746	8	0.000580345
GO:BP	regulation of peptide transport	GO:0090087	232	43	9.51105e-08	31	0.0395004
GO:BP	tube morphogenesis	GO:0035239	834	85	0.00260172	89	0.037509
GO:BP	positive regulation of protein binding	GO:0032092	93	16	0.00730251	16	0.0331328
GO:BP	striated muscle contraction	GO:0006941	157	26	0.000514716	23	0.0401534
GO:BP	calcium ion transport into cytosol	GO:0060402	157	25	0.0012485	23	0.0401534
GO:BP	axonemal dynein complex assembly	GO:0070286	32	7	0.0414272	12	0.000115814
GO:BP	regulation of phosphorylation	GO:0042325	1214	123	0.000177094	123	0.0417862
GO:BP	protein targeting to ER	GO:0045047	32	7	0.0414272	11	0.000613423
GO:BP	protein phosphorylation	GO:0006468	1405	132	0.00209621	140	0.0417862
GO:BP	semaphorin-plexin signaling pathway involved in neuron projection guidance	GO:1902285	13	5	0.0135405	5	0.0303566
GO:BP	positive regulation of molecular function	GO:0044093	1374	135	0.000280249	137	0.0437987
GO:BP	regulation of peptide hormone secretion	GO:0090276	225	42	1.16411e-07	30	0.0442977
GO:BP	cerebellum morphogenesis	GO:0021587	47	11	0.00397212	10	0.0404482
GO:BP	positive regulation of glial cell differentiation	GO:0045687	47	11	0.00397212	10	0.0404482
GO:BP	amino acid transmembrane transport	GO:0003333	82	13	0.033053	16	0.0114573
GO:BP	signaling receptor ligand precursor processing	GO:0140448	22	6	0.0276722	7	0.0176389
GO:BP	intracellular transport	GO:0046907	1291	112	0.0459397	156	4.52016e-06
GO:BP	sperm axoneme assembly	GO:0007288	25	6	0.0456286	10	0.000332152
GO:BP	sperm flagellum assembly	GO:0120316	25	6	0.0456286	10	0.000332152
GO:BP	cellular response to amyloid-beta	GO:1904646	31	7	0.037116	9	0.00910311
GO:BP	negative regulation of cell development	GO:0010721	199	24	0.0412995	31	0.00512804
GO:BP	negative regulation of cell communication	GO:0010648	1253	125	0.000292751	126	0.0464031
GO:BP	N-glycan processing	GO:0006491	16	5	0.0310952	6	0.0156333
GO:BP	regulation of neuron differentiation	GO:0045664	210	27	0.013728	29	0.0331668
GO:BP	endoplasmic reticulum tubular network organization	GO:0071786	18	5	0.0466084	8	0.000907248
GO:BP	ceramide biosynthetic process	GO:0046513	67	12	0.0191037	13	0.028547
GO:BP	insulin secretion	GO:0030073	217	42	4.01211e-08	29	0.0477613
GO:BP	potassium ion transmembrane transport	GO:0071805	179	28	0.000705191	25	0.0477613
GO:BP	negative regulation of signaling	GO:0023057	1256	126	0.000213933	126	0.0485662
GO:BP	neuron projection organization	GO:0106027	97	14	0.0483942	21	0.000610239
GO:BP	glycosaminoglycan metabolic process	GO:0030203	70	13	0.0103744	13	0.0394884
GO:BP	response to carbohydrate	GO:0009743	189	29	0.000737813	26	0.0493629
GO:BP	regulation of developmental growth	GO:0048638	366	39	0.0372352	47	0.013944
GO:BP	pattern specification process	GO:0007389	442	48	0.0129676	52	0.0390154
GO:BP	regulation of protein catabolic process in the vacuole	GO:1904350	6	3	0.0428001	4	0.00925912
GO:BP	secretory granule localization	GO:0032252	18	5	0.0466084	7	0.00569085
GO:BP	cellular transition metal ion homeostasis	GO:0046916	102	15	0.0352861	18	0.0171773
GO:BP	transport along microtubule	GO:0010970	148	19	0.0474907	25	0.00547367
GO:BP	regulation of cell adhesion	GO:0030155	683	65	0.0394317	78	0.0142582
GO:BP	regulation of dendrite development	GO:0050773	121	17	0.033053	20	0.0209185
GO:BP	facial nerve development	GO:0021561	11	4	0.0396943	5	0.0152888
GO:BP	cranial nerve structural organization	GO:0021604	11	4	0.0396943	5	0.0152888
GO:BP	facial nerve morphogenesis	GO:0021610	11	4	0.0396943	5	0.0152888
GO:BP	reflex	GO:0060004	23	6	0.0331153	7	0.022232
GO:BP	programmed cell death	GO:0012501	1666	141	0.0414272	168	0.0140066
GO:BP	positive regulation of lipid transport	GO:0032370	86	14	0.0210596	15	0.03796
GO:BP	glycosphingolipid catabolic process	GO:0046479	14	5	0.0186189	5	0.0404482
GO:BP	regulation of amino acid transport	GO:0051955	48	10	0.0145341	10	0.0452264
GO:BP	cell-substrate adhesion	GO:0031589	323	37	0.0167645	40	0.0432213
GO:BP	positive regulation of protein transport	GO:0051222	298	33	0.0386746	39	0.0223025
GO:BP	regulation of intracellular transport	GO:0032386	315	35	0.0310952	40	0.0306974
GO:BP	L-amino acid transport	GO:0015807	57	10	0.0404236	12	0.022065
GO:BP	regulation of protein localization to membrane	GO:1905475	186	24	0.0214673	26	0.0421053
GO:BP	regulation of anion transport	GO:0044070	101	15	0.0326961	17	0.0318979
GO:BP	regulation of glutamate secretion	GO:0014048	24	6	0.0390918	7	0.0274122
GO:BP	synaptic vesicle membrane organization	GO:0048499	24	6	0.0390918	7	0.0274122
GO:BP	kidney epithelium development	GO:0072073	133	19	0.0191621	20	0.0481216
GO:BP	axon choice point recognition	GO:0016198	5	3	0.0271283	3	0.0477613
GO:BP	response to heparin	GO:0071503	5	3	0.0271283	3	0.0477613
GO:BP	regulation of lysosomal protein catabolic process	GO:1905165	5	3	0.0271283	3	0.0477613
GO:BP	negative regulation of cell death	GO:0060548	992	89	0.0445433	104	0.0318979
GO:BP	clathrin-dependent endocytosis	GO:0072583	33	7	0.0474907	8	0.0419785
GO:CC	synapse	GO:0045202	1263	245	5.05042e-51	254	3.6251e-42
GO:CC	cell junction	GO:0030054	1791	302	1.14339e-50	300	2.81036e-34
GO:CC	endomembrane system	GO:0012505	3289	397	6.50021e-32	513	3.5517e-54
GO:CC	cell projection	GO:0042995	2128	331	3.35148e-48	325	1.24774e-29
GO:CC	plasma membrane bounded cell projection	GO:0120025	2090	329	5.69663e-49	321	1.24774e-29
GO:CC	presynapse	GO:0098793	529	132	1.95544e-38	123	1.8659e-25
GO:CC	neuron projection	GO:0043005	1382	244	1.27662e-43	230	2.2388e-25
GO:CC	glutamatergic synapse	GO:0098978	461	101	1.46887e-24	110	9.15638e-24
GO:CC	postsynapse	GO:0098794	644	124	8.66104e-25	135	1.5022e-23
GO:CC	membrane	GO:0016020	7308	699	8.69135e-29	784	3.66196e-23
GO:CC	dendritic tree	GO:0097447	685	132	1.85206e-26	138	2.10925e-22
GO:CC	somatodendritic compartment	GO:0036477	961	177	2.95257e-33	172	3.74306e-22
GO:CC	dendrite	GO:0030425	682	132	1.31904e-26	137	3.74306e-22
GO:CC	synaptic membrane	GO:0097060	383	105	3.32179e-34	94	2.90699e-21
GO:CC	cell periphery	GO:0071944	4853	584	3.35895e-52	561	2.94804e-21
GO:CC	plasma membrane region	GO:0098590	1099	203	1.30416e-38	185	7.81572e-21
GO:CC	plasma membrane	GO:0005886	4385	525	9.3622e-45	515	1.70128e-20
GO:CC	integral component of plasma membrane	GO:0005887	1394	204	1.03879e-24	216	6.35192e-20
GO:CC	axon	GO:0030424	657	146	1.94704e-36	128	1.56753e-19
GO:CC	intrinsic component of plasma membrane	GO:0031226	1471	216	1.85206e-26	222	3.85294e-19
GO:CC	endoplasmic reticulum	GO:0005783	1403	186	1.27488e-17	279	1.15036e-45
GO:CC	cell body	GO:0044297	736	142	1.56162e-28	129	8.29337e-16
GO:CC	intrinsic component of synaptic membrane	GO:0099240	222	70	1.09322e-26	60	9.62594e-16
GO:CC	integral component of synaptic membrane	GO:0099699	203	63	1.04262e-23	56	3.73471e-15
GO:CC	neuron to neuron synapse	GO:0098984	395	76	3.90876e-15	92	2.99715e-19
GO:CC	bounding membrane of organelle	GO:0098588	1040	146	8.88632e-16	162	5.14243e-15
GO:CC	postsynaptic specialization	GO:0099572	403	75	3.96314e-14	92	1.1627e-18
GO:CC	cytoplasm	GO:0005737	9498	789	4.92573e-14	976	5.33184e-26
GO:CC	organelle membrane	GO:0031090	2016	228	1.30365e-13	300	2.44439e-25
GO:CC	vesicle	GO:0031982	1697	198	5.45628e-13	247	2.70169e-19
GO:CC	neuronal cell body	GO:0043025	647	126	1.14953e-25	111	5.8831e-13
GO:CC	cytoplasmic vesicle	GO:0031410	1549	184	9.6861e-13	231	2.77076e-19
GO:CC	intracellular vesicle	GO:0097708	1555	184	1.32689e-12	231	4.13311e-19
GO:CC	postsynaptic density	GO:0014069	364	66	5.71553e-12	81	9.62719e-16
GO:CC	asymmetric synapse	GO:0032279	369	66	1.07726e-11	82	7.27026e-16
GO:CC	intrinsic component of postsynaptic membrane	GO:0098936	165	56	3.05152e-23	44	2.03142e-11
GO:CC	distal axon	GO:0150034	344	76	1.12855e-18	69	3.39557e-11
GO:CC	integral component of postsynaptic membrane	GO:0099055	156	52	3.38254e-21	42	4.43475e-11
GO:CC	postsynaptic membrane	GO:0045211	258	70	1.38655e-22	57	4.78984e-11
GO:CC	secretory vesicle	GO:0099503	575	91	9.6861e-13	97	5.96053e-11
GO:CC	transport vesicle	GO:0030133	322	59	6.19231e-11	67	1.29789e-11
GO:CC	organelle subcompartment	GO:0031984	941	122	8.32247e-11	182	2.62153e-27
GO:CC	Golgi apparatus	GO:0005794	1160	142	9.75017e-11	176	3.25045e-15
GO:CC	GABA-ergic synapse	GO:0098982	96	43	2.04102e-23	31	1.80502e-10
GO:CC	exocytic vesicle	GO:0070382	242	50	2.96118e-11	53	3.61217e-10
GO:CC	synaptic vesicle	GO:0008021	222	49	3.87411e-12	49	1.494e-09
GO:CC	presynaptic membrane	GO:0042734	169	56	1.14391e-22	40	8.28228e-09
GO:CC	presynaptic active zone	GO:0048786	81	24	7.71465e-09	27	1.59559e-09
GO:CC	intrinsic component of postsynaptic specialization membrane	GO:0098948	104	28	3.48312e-09	30	7.86102e-09
GO:CC	integral component of postsynaptic specialization membrane	GO:0099060	98	26	1.92792e-08	30	1.60327e-09
GO:CC	postsynaptic specialization membrane	GO:0099634	128	30	2.68363e-08	33	2.55849e-08
GO:CC	vesicle membrane	GO:0012506	539	76	2.069e-08	84	7.05247e-08
GO:CC	synaptic vesicle membrane	GO:0030672	109	29	2.35488e-09	29	1.03926e-07
GO:CC	exocytic vesicle membrane	GO:0099501	109	29	2.35488e-09	29	1.03926e-07
GO:CC	transport vesicle membrane	GO:0030658	144	32	3.16724e-08	34	1.51592e-07
GO:CC	intrinsic component of postsynaptic density membrane	GO:0099146	71	21	7.90262e-08	22	3.14245e-07
GO:CC	cellular anatomical entity	GO:0110165	16502	1199	1.3418e-08	1405	4.41003e-07
GO:CC	integral component of postsynaptic density membrane	GO:0099061	65	19	4.40431e-07	22	5.52785e-08
GO:CC	neuron projection terminus	GO:0044306	195	55	1.37997e-18	40	5.15773e-07
GO:CC	cytoplasmic vesicle membrane	GO:0030659	323	59	6.94654e-11	56	6.16384e-07
GO:CC	intrinsic component of presynaptic membrane	GO:0098889	112	38	8.16934e-16	28	7.13824e-07
GO:CC	endoplasmic reticulum membrane	GO:0005789	569	74	8.35958e-07	129	1.41161e-25
GO:CC	intrinsic component of membrane	GO:0031224	3246	305	1.57227e-08	341	9.25871e-07
GO:CC	Schaffer collateral - CA1 synapse	GO:0098685	102	26	4.48624e-08	26	1.30512e-06
GO:CC	nuclear outer membrane-endoplasmic reticulum membrane network	GO:0042175	598	76	1.39889e-06	133	1.41161e-25
GO:CC	integral component of membrane	GO:0016021	3112	289	1.39472e-07	328	1.27941e-06
GO:CC	cytoplasmic region	GO:0099568	211	37	1.23798e-06	43	2.11176e-07
GO:CC	apical part of cell	GO:0045177	420	65	8.05403e-09	66	1.78081e-06
GO:CC	endoplasmic reticulum subcompartment	GO:0098827	581	74	1.83681e-06	129	7.75407e-25
GO:CC	axon terminus	GO:0043679	175	50	3.58317e-17	36	1.95606e-06
GO:CC	hippocampal mossy fiber to CA3 synapse	GO:0098686	45	15	1.61796e-06	17	4.41003e-07
GO:CC	postsynaptic density membrane	GO:0098839	89	22	1.06299e-06	24	1.27941e-06
GO:CC	intrinsic component of organelle membrane	GO:0031300	383	54	3.4583e-06	76	4.82026e-12
GO:CC	plasma membrane bounded cell projection cytoplasm	GO:0032838	166	31	2.88761e-06	35	1.60558e-06
GO:CC	cilium	GO:0005929	596	75	2.41086e-06	85	2.46864e-06
GO:CC	excitatory synapse	GO:0060076	69	18	5.66213e-06	22	1.79042e-07
GO:CC	intrinsic component of synaptic vesicle membrane	GO:0098563	59	20	1.41552e-08	18	6.09339e-06
GO:CC	perinuclear region of cytoplasm	GO:0048471	613	75	6.70415e-06	93	4.33826e-08
GO:CC	integral component of organelle membrane	GO:0031301	347	49	1.06103e-05	69	4.78984e-11
GO:CC	integral component of presynaptic membrane	GO:0099056	100	33	2.13558e-13	24	1.13504e-05
GO:CC	membrane protein complex	GO:0098796	1002	116	1.75254e-07	124	1.30013e-05
GO:CC	Golgi apparatus subcompartment	GO:0098791	440	59	5.54153e-06	66	9.1985e-06
GO:CC	plasma membrane protein complex	GO:0098797	483	81	1.02516e-12	70	1.48093e-05
GO:CC	integral component of synaptic vesicle membrane	GO:0030285	40	16	3.73027e-08	14	1.5903e-05
GO:CC	growth cone	GO:0030426	183	31	2.25093e-05	38	7.68746e-07
GO:CC	apical plasma membrane	GO:0016324	329	55	9.90428e-09	52	2.53464e-05
GO:CC	neuron spine	GO:0044309	194	32	2.78585e-05	40	4.49945e-07
GO:CC	endosome	GO:0005768	696	80	3.1443e-05	101	9.5315e-08
GO:CC	site of polarized growth	GO:0030427	190	31	4.79023e-05	38	1.95606e-06
GO:CC	vacuole	GO:0005773	446	56	6.73914e-05	82	3.49616e-11
GO:CC	intracellular anatomical structure	GO:0005622	12364	919	9.1016e-05	1118	1.06047e-09
GO:CC	dendritic spine	GO:0043197	189	30	0.0001069	38	1.73736e-06
GO:CC	lytic vacuole	GO:0000323	369	48	0.000108861	71	1.1102e-10
GO:CC	lysosome	GO:0005764	369	48	0.000108861	71	1.1102e-10
GO:CC	glial cell projection	GO:0097386	33	11	5.76892e-05	12	5.30178e-05
GO:CC	axoneme	GO:0005930	126	23	0.0001069	28	8.42391e-06
GO:CC	ciliary plasm	GO:0097014	128	23	0.000135056	28	1.13504e-05
GO:CC	receptor complex	GO:0043235	360	63	8.72409e-11	53	0.000153755
GO:CC	secretory granule	GO:0030141	377	51	2.25093e-05	55	0.000141384
GO:CC	Golgi membrane	GO:0000139	241	38	1.14029e-05	39	0.000230898
GO:CC	cation channel complex	GO:0034703	196	37	1.8257e-07	33	0.000404084
GO:CC	caveola	GO:0005901	86	17	0.000441047	22	1.012e-05
GO:CC	transporter complex	GO:1990351	258	46	2.7346e-08	40	0.000467817
GO:CC	terminal bouton	GO:0043195	80	20	3.01653e-06	18	0.000486037
GO:CC	AMPA glutamate receptor complex	GO:0032281	27	9	0.000345263	10	0.000245703
GO:CC	transmembrane transporter complex	GO:1902495	244	43	1.18818e-07	38	0.000627947
GO:CC	recycling endosome	GO:0055037	139	23	0.000484746	27	0.000155283
GO:CC	organelle	GO:0043226	11161	829	0.000939951	1052	2.3343e-14
GO:CC	astrocyte projection	GO:0097449	20	8	0.000202931	8	0.000777655
GO:CC	ion channel complex	GO:0034702	228	40	3.97815e-07	35	0.00150365
GO:CC	early endosome	GO:0005769	264	35	0.000916856	39	0.00151498
GO:CC	dendritic shaft	GO:0043198	66	14	0.000841906	15	0.00161463
GO:CC	intrinsic component of endoplasmic reticulum membrane	GO:0031227	147	22	0.00256967	43	1.21671e-12
GO:CC	cytoskeleton	GO:0005856	1723	153	0.00276045	188	0.000110078
GO:CC	integral component of endoplasmic reticulum membrane	GO:0030176	139	21	0.00287282	40	1.55428e-11
GO:CC	membrane raft	GO:0045121	348	41	0.00284833	53	6.0388e-05
GO:CC	membrane microdomain	GO:0098857	349	41	0.00296529	53	6.5109e-05
GO:CC	cell body membrane	GO:0044298	36	13	3.48405e-06	10	0.00311136
GO:CC	axonemal dynein complex	GO:0005858	21	7	0.0020358	8	0.00115792
GO:CC	basal dendrite	GO:0097441	9	5	0.000970176	5	0.0024684
GO:CC	presynaptic active zone membrane	GO:0048787	36	10	0.000728741	10	0.00311136
GO:CC	axonemal central apparatus	GO:1990716	6	5	6.67391e-05	4	0.003936
GO:CC	intrinsic component of presynaptic active zone membrane	GO:0098945	25	9	0.000174546	8	0.00394489
GO:CC	inhibitory synapse	GO:0060077	24	7	0.0044581	10	7.61161e-05
GO:CC	motile cilium	GO:0031514	188	26	0.00280934	30	0.00206909
GO:CC	secretory granule lumen	GO:0034774	12	5	0.00413701	6	0.00133748
GO:CC	cytoplasmic vesicle lumen	GO:0060205	12	5	0.00413701	6	0.00133748
GO:CC	dense core granule	GO:0031045	29	8	0.00303699	9	0.00247095
GO:CC	adrenomedullin receptor complex	GO:1903143	3	3	0.00192299	3	0.00372277
GO:CC	endoplasmic reticulum lumen	GO:0005788	81	14	0.00584889	20	5.04861e-05
GO:CC	cell-cell junction	GO:0005911	460	65	2.42421e-07	57	0.00612301
GO:CC	myelin sheath	GO:0043209	202	32	6.20684e-05	30	0.00620813
GO:CC	integral component of presynaptic active zone membrane	GO:0099059	20	7	0.00155028	7	0.00473381
GO:CC	neuronal cell body membrane	GO:0032809	33	12	8.57398e-06	9	0.00631343
GO:CC	9+2 motile cilium	GO:0097729	139	21	0.00287282	23	0.00546282
GO:CC	GABA receptor complex	GO:1902710	21	7	0.0020358	7	0.00631343
GO:CC	anchoring junction	GO:0070161	580	72	6.55623e-06	68	0.00875047
GO:CC	GABA-A receptor complex	GO:1902711	19	6	0.00630994	7	0.00342098
GO:CC	collagen-containing extracellular matrix	GO:0062023	332	53	8.90375e-08	43	0.00995675
GO:CC	rough endoplasmic reticulum	GO:0005791	89	15	0.00521084	17	0.00497399
GO:CC	plasma membrane raft	GO:0044853	115	17	0.0100553	23	0.000377607
GO:CC	sarcolemma	GO:0042383	155	25	0.000379463	24	0.0101415
GO:CC	vesicle lumen	GO:0031983	14	5	0.00867549	6	0.00342098
GO:CC	clathrin-coated pit	GO:0005905	42	10	0.00252789	10	0.0100443
GO:CC	basolateral plasma membrane	GO:0016323	213	33	7.12271e-05	30	0.0130365
GO:CC	smooth endoplasmic reticulum	GO:0005790	33	8	0.00695232	9	0.00631343
GO:CC	basal part of cell	GO:0045178	262	45	1.20462e-07	35	0.0145053
GO:CC	basal plasma membrane	GO:0009925	244	42	3.25427e-07	33	0.0154605
GO:CC	extrinsic component of membrane	GO:0019898	307	37	0.00329052	40	0.012206
GO:CC	axonal growth cone	GO:0044295	38	8	0.0157842	11	0.00119935
GO:CC	extracellular matrix	GO:0031012	444	69	2.16326e-09	53	0.0176169
GO:CC	adherens junction	GO:0005912	133	20	0.00397795	21	0.0143771
GO:CC	external encapsulating structure	GO:0030312	446	69	2.51264e-09	53	0.0191303
GO:CC	ionotropic glutamate receptor complex	GO:0008328	50	10	0.00884965	11	0.0116723
GO:CC	dendrite membrane	GO:0032590	47	14	1.67871e-05	10	0.0216977
GO:CC	cell leading edge	GO:0031252	368	46	0.000409916	45	0.0216654
GO:CC	parallel fiber to Purkinje cell synapse	GO:0098688	26	8	0.00155028	7	0.021645
GO:CC	neurotransmitter receptor complex	GO:0098878	51	10	0.010035	11	0.0134092
GO:CC	presynaptic active zone cytoplasmic component	GO:0098831	18	5	0.024357	7	0.00243984
GO:CC	calyx of Held	GO:0044305	28	10	7.16841e-05	7	0.0313583
GO:CC	extrinsic component of plasma membrane	GO:0019897	179	25	0.00298719	25	0.028725
GO:CC	inner dynein arm	GO:0036156	10	5	0.00175667	4	0.03164
GO:CC	apical dendrite	GO:0097440	27	7	0.00884965	7	0.0259214
GO:CC	cortical cytoskeleton	GO:0030863	121	16	0.0338228	22	0.00206909
GO:CC	cell projection membrane	GO:0031253	271	46	1.20462e-07	34	0.0366153
GO:CC	neuromuscular junction	GO:0031594	93	20	3.32634e-05	15	0.0379339
GO:CC	calcitonin family receptor complex	GO:1903439	5	3	0.0129374	3	0.0255838
GO:CC	signal peptidase complex	GO:0005787	7	3	0.0340126	4	0.0079513
GO:CC	growth cone membrane	GO:0032584	7	3	0.0340126	4	0.0079513
GO:CC	trans-Golgi network	GO:0005802	219	27	0.0104787	29	0.0320121
GO:CC	G protein-coupled receptor dimeric complex	GO:0038037	6	4	0.00179082	3	0.0409659
GO:CC	intracellular organelle	GO:0043229	10827	783	0.0443869	992	1.02448e-08
GO:CC	secretory granule membrane	GO:0030667	85	14	0.00884965	14	0.0397648
GO:CC	catenin complex	GO:0016342	29	7	0.0129374	7	0.0359246
GO:CC	late endosome	GO:0005770	205	23	0.0485349	34	0.000424553
GO:CC	dynein complex	GO:0030286	52	10	0.011442	10	0.039699
GO:CC	mitochondria-associated endoplasmic reticulum membrane	GO:0044233	20	5	0.0360157	6	0.022477
GO:CC	sperm flagellum	GO:0036126	127	16	0.0474169	19	0.0343132
GO:MF	protein binding	GO:0005515	8317	756	1.8417e-23	819	1.40346e-13
GO:MF	ion transmembrane transporter activity	GO:0015075	689	110	2.9185e-14	120	1.40346e-13
GO:MF	inorganic molecular entity transmembrane transporter activity	GO:0015318	590	98	8.0573e-14	108	1.40346e-13
GO:MF	transmembrane transporter activity	GO:0022857	871	127	8.0573e-14	140	3.09585e-13
GO:MF	transporter activity	GO:0005215	951	137	2.9185e-14	148	5.78025e-13
GO:MF	cation transmembrane transporter activity	GO:0008324	519	87	1.52251e-12	93	3.40062e-11
GO:MF	inorganic cation transmembrane transporter activity	GO:0022890	475	82	1.52439e-12	87	5.22768e-11
GO:MF	metal ion transmembrane transporter activity	GO:0046873	356	71	8.0573e-14	70	3.5042e-10
GO:MF	ion channel activity	GO:0005216	360	57	4.08654e-07	63	4.38735e-07
GO:MF	channel activity	GO:0015267	402	64	4.1342e-08	67	9.27633e-07
GO:MF	passive transmembrane transporter activity	GO:0022803	402	64	4.1342e-08	67	9.27633e-07
GO:MF	cell adhesion molecule binding	GO:0050839	254	44	1.29277e-06	52	5.14386e-08
GO:MF	active ion transmembrane transporter activity	GO:0022853	195	35	1.22868e-05	43	1.48312e-07
GO:MF	glycosyltransferase activity	GO:0016757	238	40	1.09848e-05	44	1.49231e-05
GO:MF	hexosyltransferase activity	GO:0016758	176	35	1.1712e-06	35	3.94848e-05
GO:MF	anion transmembrane transporter activity	GO:0008509	267	42	2.69187e-05	47	2.31935e-05
GO:MF	active transmembrane transporter activity	GO:0022804	267	41	6.07662e-05	52	2.69338e-07
GO:MF	calcium ion transmembrane transporter activity	GO:0015085	117	25	2.17583e-05	26	0.000121632
GO:MF	cation channel activity	GO:0005261	276	43	2.68199e-05	46	0.000125516
GO:MF	calcium ion binding	GO:0005509	336	47	0.000139334	56	1.38135e-05
GO:MF	protein-containing complex binding	GO:0044877	1338	138	4.8525e-05	154	0.000171177
GO:MF	glycosaminoglycan binding	GO:0005539	154	29	3.88373e-05	29	0.000837855
GO:MF	gated channel activity	GO:0022836	257	44	1.74991e-06	41	0.00106366
GO:MF	amide binding	GO:0033218	338	47	0.000159514	50	0.00109947
GO:MF	secondary active transmembrane transporter activity	GO:0015291	169	27	0.00134166	35	1.56697e-05
GO:MF	sodium ion transmembrane transporter activity	GO:0015081	122	27	4.3255e-06	24	0.00178155
GO:MF	clathrin binding	GO:0030276	53	13	0.00168834	15	0.000790405
GO:MF	collagen binding	GO:0005518	62	20	4.08654e-07	15	0.00357824
GO:MF	binding	GO:0005488	11340	872	2.40337e-06	977	0.00408551
GO:MF	kinesin binding	GO:0019894	43	12	0.00093908	12	0.00403986
GO:MF	cadherin binding	GO:0045296	60	13	0.00498079	19	1.35909e-05
GO:MF	P-type ion transporter activity	GO:0015662	29	12	1.36317e-05	9	0.00840351
GO:MF	P-type transmembrane transporter activity	GO:0140358	29	12	1.36317e-05	9	0.00840351
GO:MF	ligand-gated anion channel activity	GO:0099095	21	7	0.00828277	9	0.00103159
GO:MF	identical protein binding	GO:0042802	2031	177	0.0101987	220	0.000110192
GO:MF	P-type proton-exporting transporter activity	GO:0008553	14	8	5.90691e-05	6	0.0114343
GO:MF	kinase binding	GO:0019900	770	80	0.00414567	89	0.00840351
GO:MF	solute:cation symporter activity	GO:0015294	82	15	0.00948249	18	0.00348653
GO:MF	growth factor binding	GO:0019838	121	23	0.000339663	21	0.0130938
GO:MF	P-type calcium transporter activity	GO:0005388	10	6	0.000746958	5	0.012928
GO:MF	postsynaptic neurotransmitter receptor activity	GO:0098960	65	15	0.00110218	14	0.0126526
GO:MF	benzodiazepine receptor activity	GO:0008503	11	5	0.0101987	6	0.00357824
GO:MF	symporter activity	GO:0015293	83	15	0.0101987	18	0.00357824
GO:MF	neurotransmitter receptor activity	GO:0030594	105	20	0.00111829	19	0.0136209
GO:MF	UDP-glycosyltransferase activity	GO:0008194	131	21	0.00645152	23	0.00840351
GO:MF	calcium channel activity	GO:0005262	101	17	0.0102708	20	0.00461409
GO:MF	inorganic anion transmembrane transporter activity	GO:0015103	123	19	0.0135056	23	0.00409541
GO:MF	inhibitory extracellular ligand-gated ion channel activity	GO:0005237	17	6	0.0125308	7	0.00644898
GO:MF	peptide binding	GO:0042277	279	38	0.00162268	38	0.0177845
GO:MF	adrenomedullin receptor activity	GO:0001605	3	3	0.00789622	3	0.0126526
GO:MF	GABA-gated chloride ion channel activity	GO:0022851	13	5	0.0192043	7	0.00134561
GO:MF	ATPase-coupled cation transmembrane transporter activity	GO:0019829	47	12	0.00201979	11	0.0189236
GO:MF	carbohydrate derivative binding	GO:0097367	828	90	0.000444673	91	0.0218603
GO:MF	chloride channel activity	GO:0005254	65	12	0.0215844	16	0.00205568
GO:MF	voltage-gated ion channel activity	GO:0005244	135	22	0.00394596	22	0.0199135
GO:MF	voltage-gated channel activity	GO:0022832	135	22	0.00394596	22	0.0199135
GO:MF	GABA receptor activity	GO:0016917	21	7	0.00828277	7	0.0175119
GO:MF	heparin binding	GO:0008201	113	27	1.08209e-06	19	0.0258361
GO:MF	protein kinase binding	GO:0019901	691	70	0.0135056	80	0.0127366
GO:MF	transmitter-gated ion channel activity involved in regulation of postsynaptic membrane potential	GO:1904315	47	10	0.0188595	12	0.00760022
GO:MF	organic anion transmembrane transporter activity	GO:0008514	158	22	0.0192043	26	0.00930978
GO:MF	ATPase	GO:0016887	362	43	0.00805828	46	0.0218603
GO:MF	neurotransmitter receptor activity involved in regulation of postsynaptic membrane potential	GO:0099529	50	10	0.0265734	13	0.00419408
GO:MF	GABA-A receptor activity	GO:0004890	19	6	0.0197695	7	0.0114343
GO:MF	organic acid transmembrane transporter activity	GO:0005342	147	21	0.0188595	24	0.013625
GO:MF	anion channel activity	GO:0005253	77	13	0.0290881	17	0.00407173
GO:MF	calcium-dependent phospholipid binding	GO:0005544	49	11	0.00905573	11	0.0242049
GO:MF	ligand-gated ion channel activity	GO:0015276	116	18	0.0161915	20	0.0173342
GO:MF	pyrophosphate hydrolysis-driven proton transmembrane transporter activity	GO:0009678	29	8	0.0113426	8	0.0257772
GO:MF	ligand-gated channel activity	GO:0022834	119	18	0.019697	20	0.0212416
GO:MF	transmitter-gated ion channel activity	GO:0022824	51	10	0.0290881	12	0.012781
GO:MF	transmitter-gated channel activity	GO:0022835	51	10	0.0290881	12	0.012781
GO:MF	potassium ion transmembrane transporter activity	GO:0015079	129	24	0.000327851	20	0.0441319
GO:MF	sulfur compound binding	GO:1901681	203	34	6.59215e-05	28	0.0448442
GO:MF	cytoskeletal protein binding	GO:0008092	808	76	0.0399266	93	0.00760022
GO:MF	calmodulin binding	GO:0005516	104	19	0.00262158	17	0.0471179
GO:MF	extracellular ligand-gated ion channel activity	GO:0005230	61	11	0.0343297	13	0.0178032
GO:MF	carboxylic acid transmembrane transporter activity	GO:0046943	146	20	0.0319108	23	0.0229735
GO:MF	low-density lipoprotein particle binding	GO:0030169	17	5	0.0484549	7	0.00644898
GO:MF	ATP-dependent microtubule motor activity	GO:1990939	33	9	0.00731866	8	0.0482556
GO:MF	extracellular matrix structural constituent	GO:0005201	133	19	0.0267344	21	0.0311404
GO:MF	cation binding	GO:0043169	932	86	0.0389046	101	0.0203814
GO:MF	microtubule motor activity	GO:0003777	55	10	0.0448223	12	0.0207343
GO:MF	proton transmembrane transporter activity	GO:0015078	91	14	0.0421541	16	0.0321866
GO:MF	voltage-gated potassium channel activity	GO:0005249	70	12	0.0347036	13	0.0448777
GO:MF	SNARE binding	GO:0000149	104	15	0.0492475	17	0.0471179
KEGG	Synaptic vesicle cycle	KEGG:04721	77	21	4.27495e-06	23	3.2826e-06
KEGG	Lysosome	KEGG:04142	131	27	2.31412e-05	34	3.21228e-07
KEGG	cAMP signaling pathway	KEGG:04024	213	32	0.00143177	42	6.34912e-06
KEGG	Glutamatergic synapse	KEGG:04724	113	20	0.00227286	27	2.16498e-05
KEGG	Neuroactive ligand-receptor interaction	KEGG:04080	356	59	9.65187e-08	49	0.00541288
KEGG	Adrenergic signaling in cardiomyocytes	KEGG:04261	151	27	0.000336513	26	0.00541288
KEGG	Calcium signaling pathway	KEGG:04020	240	44	4.13544e-07	36	0.00614038
KEGG	GABAergic synapse	KEGG:04727	89	18	0.00143462	18	0.0060697
KEGG	Axon guidance	KEGG:04360	181	28	0.00178512	29	0.00712584
KEGG	cGMP-PKG signaling pathway	KEGG:04022	170	27	0.00171841	27	0.0106344
KEGG	Metabolic pathways	KEGG:01100	1563	139	0.015054	171	0.000910471
KEGG	Nicotine addiction	KEGG:05033	40	9	0.0172078	14	0.000102526
KEGG	Various types of N-glycan biosynthesis	KEGG:00513	40	9	0.0172078	13	0.000406392
KEGG	Circadian entrainment	KEGG:04713	98	16	0.0152476	20	0.00364733
KEGG	Gap junction	KEGG:04540	86	17	0.00195492	16	0.019595
KEGG	N-Glycan biosynthesis	KEGG:00510	50	10	0.0222601	15	0.000296746
KEGG	Retrograde endocannabinoid signaling	KEGG:04723	146	20	0.0270383	29	0.000296746
KEGG	Aldosterone synthesis and secretion	KEGG:04925	101	17	0.0094923	18	0.0186592
KEGG	Salivary secretion	KEGG:04970	86	15	0.0116188	16	0.019595
KEGG	Sphingolipid metabolism	KEGG:00600	50	10	0.0222601	12	0.00934384
KEGG	Growth hormone synthesis, secretion and action	KEGG:04935	116	16	0.0479752	20	0.0166252
KEGG	Thyroid hormone synthesis	KEGG:04918	74	12	0.0377637	14	0.0296482
KEGG	Oxytocin signaling pathway	KEGG:04921	152	20	0.0366059	23	0.0355783
REAC	Neuronal System	REAC:R-MMU-112316	306	64	8.91039e-10	68	1.74242e-09
REAC	Transport of small molecules	REAC:R-MMU-382551	635	105	8.91039e-10	108	2.2729e-08
REAC	Transmission across Chemical Synapses	REAC:R-MMU-112315	190	41	2.61743e-06	44	1.51197e-06
REAC	SLC-mediated transmembrane transport	REAC:R-MMU-425407	218	40	0.000169499	46	1.10661e-05
REAC	Transferrin endocytosis and recycling	REAC:R-MMU-917977	30	11	0.00116249	12	0.000771972
REAC	N-glycan antennae elongation in the medial/trans-Golgi	REAC:R-MMU-975576	22	9	0.00221629	10	0.00107563
REAC	Transport of inorganic cations/anions and amino acids/oligopeptides	REAC:R-MMU-425393	96	19	0.00983513	22	0.00302127
REAC	Platelet activation, signaling and aggregation	REAC:R-MMU-76002	235	35	0.0131332	42	0.00161713
REAC	Protein-protein interactions at synapses	REAC:R-MMU-6794362	64	14	0.016517	19	0.000395181
REAC	Neurotransmitter release cycle	REAC:R-MMU-112310	45	11	0.0201931	17	3.6855e-05
REAC	Glycosphingolipid metabolism	REAC:R-MMU-1660662	37	10	0.0166436	12	0.00427061
REAC	Response to elevated platelet cytosolic Ca2+	REAC:R-MMU-76005	113	20	0.0201931	25	0.00221331
REAC	Ion channel transport	REAC:R-MMU-983712	166	33	0.000209118	29	0.022567
REAC	Glycosaminoglycan metabolism	REAC:R-MMU-1630316	115	29	7.08662e-06	22	0.0280615
REAC	Neurotransmitter receptors and postsynaptic signal transmission	REAC:R-MMU-112314	130	27	0.000628157	24	0.0280615
REAC	Asparagine N-linked glycosylation	REAC:R-MMU-446203	248	35	0.0251721	42	0.00378836
REAC	Platelet degranulation	REAC:R-MMU-114608	109	19	0.0280923	24	0.00295772
REAC	Effects of PIP2 hydrolysis	REAC:R-MMU-114508	23	8	0.0106668	8	0.0287886
REAC	Trafficking of AMPA receptors	REAC:R-MMU-399719	25	9	0.00494549	8	0.0408152
REAC	Glutamate binding, activation of AMPA receptors and synaptic plasticity	REAC:R-MMU-399721	25	9	0.00494549	8	0.0408152
REAC	G alpha (q) signalling events	REAC:R-MMU-416476	195	33	0.00316707	31	0.0444844
REAC	Voltage gated Potassium channels	REAC:R-MMU-1296072	37	11	0.00594456	10	0.0420812
REAC	Regulation of Insulin-like Growth Factor (IGF) transport and uptake by Insulin-like Growth Factor Binding Proteins (IGFBPs)	REAC:R-MMU-381426	114	22	0.00594456	21	0.0420812
REAC	Trafficking of GluR2-containing AMPA receptors	REAC:R-MMU-416993	14	6	0.015172	6	0.0342442
REAC	Iron uptake and transport	REAC:R-MMU-917937	55	12	0.0285819	13	0.0379283
REAC	Transport to the Golgi and subsequent modification	REAC:R-MMU-948021	165	25	0.0385074	28	0.0342442
WP	Myometrial Relaxation and Contraction Pathways	WP:WP385	151	26	0.0119567	28	0.031091
GO:BP	biological regulation	GO:0065007	11496	911	3.23465e-11
GO:BP	peptide transport	GO:0015833	298	55	9.04542e-10
GO:BP	positive regulation of secretion	GO:0051047	369	59	4.81956e-08
GO:BP	muscle contraction	GO:0006936	282	49	7.37718e-08
GO:BP	regulation of peptide secretion	GO:0002791	230	43	7.37718e-08
GO:BP	regulation of biological process	GO:0050789	10926	851	1.45194e-07
GO:BP	vascular process in circulatory system	GO:0003018	190	37	2.89779e-07
GO:BP	regulation of cellular process	GO:0050794	10407	813	4.14325e-07
GO:BP	muscle system process	GO:0003012	393	59	4.46576e-07
GO:BP	smooth muscle contraction	GO:0006939	107	25	1.72462e-06
GO:BP	membrane depolarization	GO:0051899	80	21	2.28489e-06
GO:BP	positive regulation of peptide secretion	GO:0002793	125	27	2.75326e-06
GO:BP	positive regulation of peptide hormone secretion	GO:0090277	121	26	5.06153e-06
GO:BP	regulation of insulin secretion	GO:0050796	180	33	6.398e-06
GO:BP	sodium ion transmembrane transport	GO:0035725	126	26	1.11163e-05
GO:BP	presynapse assembly	GO:0099054	50	15	2.17367e-05
GO:BP	regulation of anatomical structure size	GO:0090066	507	65	2.3917e-05
GO:BP	sodium ion transport	GO:0006814	175	31	2.8314e-05
GO:BP	blood vessel diameter maintenance	GO:0097746	135	26	3.96499e-05
GO:BP	regulation of tube diameter	GO:0035296	135	26	3.96499e-05
GO:BP	sensory perception of mechanical stimulus	GO:0050954	161	29	4.19495e-05
GO:BP	ossification	GO:0001503	350	49	4.21572e-05
GO:BP	regulation of tube size	GO:0035150	136	26	4.4563e-05
GO:BP	MAPK cascade	GO:0000165	704	82	4.61153e-05
GO:BP	norepinephrine transport	GO:0015874	24	10	4.7786e-05
GO:BP	regulation of blood circulation	GO:1903522	237	37	6.02579e-05
GO:BP	feeding behavior	GO:0007631	122	24	6.39069e-05
GO:BP	heparan sulfate proteoglycan metabolic process	GO:0030201	25	10	7.24697e-05
GO:BP	presynapse organization	GO:0099172	56	15	9.224e-05
GO:BP	negative regulation of secretion by cell	GO:1903531	168	29	9.41843e-05
GO:BP	axon ensheathment in central nervous system	GO:0032291	21	9	0.000112538
GO:BP	central nervous system myelination	GO:0022010	21	9	0.000112538
GO:BP	negative regulation of secretion	GO:0051048	197	32	0.000114992
GO:BP	multicellular organismal signaling	GO:0035637	135	25	0.00011804
GO:BP	acetylcholine receptor signaling pathway	GO:0095500	32	11	0.000126428
GO:BP	regulation of blood pressure	GO:0008217	199	32	0.000140504
GO:BP	animal organ morphogenesis	GO:0009887	1007	106	0.000155023
GO:BP	membrane depolarization during action potential	GO:0086010	27	10	0.000155023
GO:BP	postsynaptic signal transduction	GO:0098926	45	13	0.000156079
GO:BP	cellular response to acetylcholine	GO:1905145	33	11	0.00017162
GO:BP	response to acetylcholine	GO:1905144	33	11	0.00017162
GO:BP	vasoconstriction	GO:0042310	89	19	0.000183424
GO:BP	regulation of cell population proliferation	GO:0042127	1585	153	0.000195934
GO:BP	regulation of cation transmembrane transport	GO:1904062	351	47	0.000199619
GO:BP	sodium ion homeostasis	GO:0055078	53	14	0.000211483
GO:BP	regulation of presynapse assembly	GO:1905606	34	11	0.00022839
GO:BP	positive regulation of phosphate metabolic process	GO:0045937	901	96	0.000246113
GO:BP	positive regulation of phosphorus metabolic process	GO:0010562	901	96	0.000246113
GO:BP	cell population proliferation	GO:0008283	1884	176	0.000262582
GO:BP	regulation of systemic arterial blood pressure	GO:0003073	117	22	0.000298335
GO:BP	regulation of muscle contraction	GO:0006937	152	26	0.000304396
GO:BP	positive regulation of MAPK cascade	GO:0043410	476	58	0.000334038
GO:BP	regulation of protein secretion	GO:0050708	278	39	0.000366523
GO:BP	positive regulation of insulin secretion	GO:0032024	86	18	0.00038698
GO:BP	negative regulation of amine transport	GO:0051953	36	11	0.000399538
GO:BP	glial cell development	GO:0021782	112	21	0.000464006
GO:BP	regulation of presynapse organization	GO:0099174	37	11	0.000513803
GO:BP	ERK1 and ERK2 cascade	GO:0070371	324	43	0.000525022
GO:BP	response to hydroperoxide	GO:0033194	15	7	0.000564427
GO:BP	cellular response to hydroperoxide	GO:0071447	7	5	0.000569114
GO:BP	heparan sulfate proteoglycan biosynthetic process	GO:0015012	20	8	0.000582168
GO:BP	central nervous system neuron development	GO:0021954	89	18	0.000589246
GO:BP	cytosolic calcium ion transport	GO:0060401	178	28	0.000650824
GO:BP	tissue morphogenesis	GO:0048729	623	70	0.000650824
GO:BP	neuronal action potential	GO:0019228	38	11	0.000651301
GO:BP	heart development	GO:0007507	578	66	0.000656622
GO:BP	regulation of catalytic activity	GO:0050790	1627	153	0.000659122
GO:BP	skeletal system development	GO:0001501	479	57	0.000701442
GO:BP	cellular response to carbohydrate stimulus	GO:0071322	142	24	0.000701878
GO:BP	regulation of smooth muscle contraction	GO:0006940	67	15	0.000737813
GO:BP	response to stimulus	GO:0050896	8285	639	0.000737813
GO:BP	sensory perception of sound	GO:0007605	134	23	0.000770278
GO:BP	cerebellar cortex morphogenesis	GO:0021696	39	11	0.00081655
GO:BP	negative chemotaxis	GO:0050919	39	11	0.00081655
GO:BP	multicellular organismal homeostasis	GO:0048871	483	57	0.000858803
GO:BP	regulation of vasoconstriction	GO:0019229	68	15	0.000873134
GO:BP	norepinephrine secretion	GO:0048243	16	7	0.000876234
GO:BP	regulation of norepinephrine secretion	GO:0014061	16	7	0.000876234
GO:BP	regulation of MAPK cascade	GO:0043408	654	72	0.000924342
GO:BP	regulation of protein phosphorylation	GO:0001932	1094	109	0.000953995
GO:BP	positive regulation of phosphorylation	GO:0042327	830	87	0.000957662
GO:BP	cerebellar cortex development	GO:0021695	61	14	0.000960198
GO:BP	actin filament-based process	GO:0030029	727	78	0.00107277
GO:BP	chondrocyte differentiation	GO:0002062	102	19	0.00108623
GO:BP	phospholipase C-activating G protein-coupled receptor signaling pathway	GO:0007200	94	18	0.00114893
GO:BP	epithelial cell proliferation	GO:0050673	401	49	0.00116796
GO:BP	positive regulation of ERK1 and ERK2 cascade	GO:0070374	214	31	0.00118818
GO:BP	negative regulation of cell population proliferation	GO:0008285	672	73	0.001221
GO:BP	positive regulation of intracellular signal transduction	GO:1902533	896	92	0.00122394
GO:BP	response to monosaccharide	GO:0034284	176	27	0.00126326
GO:BP	negative regulation of catecholamine secretion	GO:0033604	17	7	0.00133545
GO:BP	vascular transport	GO:0010232	17	7	0.00133545
GO:BP	carbohydrate homeostasis	GO:0033500	257	35	0.00147404
GO:BP	glucose homeostasis	GO:0042593	257	35	0.00147404
GO:BP	regulation of behavior	GO:0050795	88	17	0.00156461
GO:BP	axon regeneration	GO:0031103	49	12	0.00157821
GO:BP	negative regulation of transport	GO:0051051	473	55	0.0016025
GO:BP	copulation	GO:0007620	23	8	0.00161734
GO:BP	heart contraction	GO:0060047	218	31	0.00161734
GO:BP	regulation of receptor binding	GO:1900120	23	8	0.00161734
GO:BP	cyclic-nucleotide-mediated signaling	GO:0019935	97	18	0.00165563
GO:BP	signal transduction	GO:0007165	5482	437	0.00175603
GO:BP	negative regulation of hormone secretion	GO:0046888	89	17	0.0017565
GO:BP	regulation of protein modification process	GO:0031399	1450	136	0.00181025
GO:BP	axon extension involved in axon guidance	GO:0048846	36	10	0.00186719
GO:BP	neuron projection extension involved in neuron projection guidance	GO:1902284	36	10	0.00186719
GO:BP	response to glucose	GO:0009749	171	26	0.00186719
GO:BP	positive regulation of catecholamine secretion	GO:0033605	18	7	0.00193212
GO:BP	microtubule-based protein transport	GO:0099118	13	6	0.00195267
GO:BP	protein transport along microtubule	GO:0098840	13	6	0.00195267
GO:BP	regulation of intracellular signal transduction	GO:1902531	1431	134	0.00214742
GO:BP	cellular response to monosaccharide stimulus	GO:0071326	135	22	0.00217247
GO:BP	proteoglycan biosynthetic process	GO:0030166	51	12	0.00225245
GO:BP	aminoglycan metabolic process	GO:0006022	91	17	0.0022547
GO:BP	inorganic cation import across plasma membrane	GO:0098659	91	17	0.0022547
GO:BP	inorganic ion import across plasma membrane	GO:0099587	91	17	0.0022547
GO:BP	lung development	GO:0030324	193	28	0.00230977
GO:BP	morphogenesis of a branching structure	GO:0001763	213	30	0.00232493
GO:BP	positive regulation of protein phosphorylation	GO:0001934	759	79	0.00232493
GO:BP	regulation of ERK1 and ERK2 cascade	GO:0070372	306	39	0.00233801
GO:BP	response to hexose	GO:0009746	174	26	0.00239211
GO:BP	mesenchymal stem cell differentiation	GO:0072497	9	5	0.00242977
GO:BP	regulation of peptidyl-cysteine S-nitrosylation	GO:2000169	9	5	0.00242977
GO:BP	biomineralization	GO:0110148	137	22	0.00259307
GO:BP	regulation of protein metabolic process	GO:0051246	2278	199	0.00271574
GO:BP	regulation of hydrolase activity	GO:0051336	824	84	0.0028009
GO:BP	calcium ion transmembrane import into cytosol	GO:0097553	138	22	0.00284888
GO:BP	regulation of renal system process	GO:0098801	38	10	0.00284888
GO:BP	neuron cellular homeostasis	GO:0070050	25	8	0.00285758
GO:BP	respiratory tube development	GO:0030323	196	28	0.00286685
GO:BP	adenylate cyclase-activating G protein-coupled receptor signaling pathway	GO:0007189	129	21	0.00291439
GO:BP	negative regulation of synapse organization	GO:1905809	14	6	0.00298038
GO:BP	sensory organ development	GO:0007423	556	61	0.00308594
GO:BP	calcium-dependent cell-cell adhesion via plasma membrane cell adhesion molecules	GO:0016339	32	9	0.0033387
GO:BP	positive regulation of kinase activity	GO:0033674	467	53	0.00340701
GO:BP	supramolecular fiber organization	GO:0097435	687	72	0.00342384
GO:BP	sleep	GO:0030431	39	10	0.00346019
GO:BP	regulation of kinase activity	GO:0043549	711	74	0.00346108
GO:BP	response to auditory stimulus	GO:0010996	20	7	0.00369873
GO:BP	vascular associated smooth muscle contraction	GO:0014829	26	8	0.00369873
GO:BP	respiratory system development	GO:0060541	220	30	0.00376846
GO:BP	cellular response to glucose stimulus	GO:0071333	132	21	0.00383457
GO:BP	regulation of muscle system process	GO:0090257	241	32	0.00387489
GO:BP	regulation of cation channel activity	GO:2001257	171	25	0.00406835
GO:BP	regulation of heart contraction	GO:0008016	181	26	0.00411516
GO:BP	axo-dendritic protein transport	GO:0099640	10	5	0.00414535
GO:BP	oligodendrocyte development	GO:0014003	40	10	0.00415924
GO:BP	positive regulation of catalytic activity	GO:0043085	995	97	0.0041856
GO:BP	fear response	GO:0042596	55	12	0.00421346
GO:BP	lipid transport across blood-brain barrier	GO:1990379	6	4	0.00424807
GO:BP	regulation of mesenchymal stem cell differentiation	GO:2000739	6	4	0.00424807
GO:BP	negative regulation of peptide hormone secretion	GO:0090278	63	13	0.0042489
GO:BP	cerebellar granular layer development	GO:0021681	15	6	0.00431937
GO:BP	positive regulation of protein modification process	GO:0031401	985	96	0.00445762
GO:BP	cellular response to hexose stimulus	GO:0071331	134	21	0.00453931
GO:BP	enkephalin processing	GO:0034230	3	3	0.00453931
GO:BP	lipoprotein particle mediated signaling	GO:0055095	3	3	0.00453931
GO:BP	low-density lipoprotein particle mediated signaling	GO:0055096	3	3	0.00453931
GO:BP	embryo development	GO:0009790	1124	107	0.00483847
GO:BP	axonal fasciculation	GO:0007413	21	7	0.00488147
GO:BP	chondrocyte proliferation	GO:0035988	21	7	0.00488147
GO:BP	neuron projection fasciculation	GO:0106030	21	7	0.00488147
GO:BP	positive regulation of neuron migration	GO:2001224	21	7	0.00488147
GO:BP	renal system development	GO:0072001	298	37	0.00491017
GO:BP	multi-multicellular organism process	GO:0044706	174	25	0.00503763
GO:BP	regulation of protein catabolic process	GO:0042176	364	43	0.00506689
GO:BP	regulation of protein dephosphorylation	GO:0035304	81	15	0.00506972
GO:BP	phenol-containing compound metabolic process	GO:0018958	99	17	0.00539424
GO:BP	iron ion transport	GO:0006826	49	11	0.00545996
GO:BP	negative regulation of peptide secretion	GO:0002792	65	13	0.00559523
GO:BP	positive regulation of ossification	GO:0045778	57	12	0.00563842
GO:BP	response to organic cyclic compound	GO:0014070	642	67	0.00563963
GO:BP	cellular glucose homeostasis	GO:0001678	156	23	0.00572887
GO:BP	system process	GO:0003008	2702	228	0.00576774
GO:BP	regulation of G protein-coupled receptor signaling pathway	GO:0008277	118	19	0.00577989
GO:BP	negative regulation of systemic arterial blood pressure	GO:0003085	28	8	0.00586814
GO:BP	renal system process	GO:0003014	109	18	0.0058735
GO:BP	regulation of calcium ion-dependent exocytosis	GO:0017158	42	10	0.00587722
GO:BP	ear development	GO:0043583	217	29	0.0059795
GO:BP	transport across blood-brain barrier	GO:0150104	16	6	0.00607458
GO:BP	forebrain cell migration	GO:0021885	66	13	0.00632162
GO:BP	hindbrain morphogenesis	GO:0021575	50	11	0.00632162
GO:BP	mating	GO:0007618	50	11	0.00632162
GO:BP	regulation of membrane depolarization	GO:0003254	50	11	0.00632162
GO:BP	regulation of ossification	GO:0030278	119	19	0.00632162
GO:BP	cerebellar granular layer morphogenesis	GO:0021683	11	5	0.00648173
GO:BP	corticotropin secretion	GO:0051458	11	5	0.00648173
GO:BP	multicellular organismal response to stress	GO:0033555	92	16	0.00651151
GO:BP	positive regulation of protein tyrosine kinase activity	GO:0061098	43	10	0.00702307
GO:BP	release of sequestered calcium ion into cytosol	GO:0051209	111	18	0.00716257
GO:BP	regulation of excretion	GO:0044062	29	8	0.00735945
GO:BP	excretion	GO:0007588	51	11	0.00741368
GO:BP	regulation of microtubule polymerization	GO:0031113	51	11	0.00741368
GO:BP	regulation of neuron migration	GO:2001222	51	11	0.00741368
GO:BP	leukocyte migration	GO:0050900	339	40	0.00759783
GO:BP	urogenital system development	GO:0001655	339	40	0.00759783
GO:BP	morphogenesis of an epithelium	GO:0002009	521	56	0.00763526
GO:BP	positive regulation of protein metabolic process	GO:0051247	1395	127	0.00778363
GO:BP	negative regulation of sequestering of calcium ion	GO:0051283	112	18	0.00783707
GO:BP	positive regulation of calcium ion transmembrane transport	GO:1904427	85	15	0.00800033
GO:BP	corticospinal tract morphogenesis	GO:0021957	7	4	0.00825246
GO:BP	heparan sulfate proteoglycan biosynthetic process, polysaccharide chain biosynthetic process	GO:0015014	7	4	0.00825246
GO:BP	heparin metabolic process	GO:0030202	7	4	0.00825246
GO:BP	negative regulation of circadian sleep/wake cycle, sleep	GO:0042321	7	4	0.00825246
GO:BP	negative regulation of norepinephrine secretion	GO:0010700	7	4	0.00825246
GO:BP	thyroid hormone transport	GO:0070327	7	4	0.00825246
GO:BP	response to sterol	GO:0036314	23	7	0.00826099
GO:BP	Wnt signaling pathway	GO:0016055	352	41	0.00830198
GO:BP	behavioral response to cocaine	GO:0048148	17	6	0.00833938
GO:BP	gamma-aminobutyric acid secretion	GO:0014051	17	6	0.00833938
GO:BP	acid secretion	GO:0046717	52	11	0.00854889
GO:BP	regulation of sodium ion transport	GO:0002028	86	15	0.0088686
GO:BP	synaptic transmission, dopaminergic	GO:0001963	30	8	0.00902966
GO:BP	peripheral nervous system development	GO:0007422	69	13	0.00925876
GO:BP	regulation of sequestering of calcium ion	GO:0051282	114	18	0.00940222
GO:BP	insemination	GO:0007320	12	5	0.00976177
GO:BP	mechanosensory behavior	GO:0007638	12	5	0.00976177
GO:BP	negative regulation of keratinocyte proliferation	GO:0010839	12	5	0.00976177
GO:BP	regulation of gamma-aminobutyric acid secretion	GO:0014052	12	5	0.00976177
GO:BP	regulation of protein kinase activity	GO:0045859	622	64	0.00976177
GO:BP	serotonin receptor signaling pathway	GO:0007210	12	5	0.00976177
GO:BP	actin-mediated cell contraction	GO:0070252	96	16	0.00978842
GO:BP	lipid localization	GO:0010876	378	43	0.00978842
GO:BP	cell-cell signaling by wnt	GO:0198738	356	41	0.0100114
GO:BP	small molecule biosynthetic process	GO:0044283	540	57	0.0100286
GO:BP	cardiac muscle cell contraction	GO:0086003	70	13	0.0103744
GO:BP	phasic smooth muscle contraction	GO:0014821	24	7	0.0104704
GO:BP	vasodilation	GO:0042311	38	9	0.0105454
GO:BP	osteoblast differentiation	GO:0001649	195	26	0.0106387
GO:BP	biomineral tissue development	GO:0031214	135	20	0.0108859
GO:BP	lipid import into cell	GO:0140354	18	6	0.0110549
GO:BP	long-chain fatty acid import into cell	GO:0044539	18	6	0.0110549
GO:BP	nervous system process involved in regulation of systemic arterial blood pressure	GO:0001976	18	6	0.0110549
GO:BP	positive regulation of calcium ion-dependent exocytosis	GO:0045956	18	6	0.0110549
GO:BP	positive regulation of hydrolase activity	GO:0051345	461	50	0.0110549
GO:BP	sequestering of calcium ion	GO:0051208	116	18	0.0110549
GO:BP	adherens junction organization	GO:0034332	46	10	0.0111023
GO:BP	cranial nerve development	GO:0021545	46	10	0.0111023
GO:BP	regulation of body fluid levels	GO:0050878	314	37	0.011154
GO:BP	aminoglycan biosynthetic process	GO:0006023	54	11	0.0111543
GO:BP	regulation of biomineralization	GO:0110149	89	15	0.011984
GO:BP	epithelial tube morphogenesis	GO:0060562	349	40	0.0120988
GO:BP	positive regulation of protein kinase activity	GO:0045860	406	45	0.0122855
GO:BP	response to hormone	GO:0009725	617	63	0.0122855
GO:BP	telencephalon cell migration	GO:0022029	63	12	0.0123499
GO:BP	central nervous system neuron axonogenesis	GO:0021955	39	9	0.0123895
GO:BP	regulation of epithelial cell proliferation	GO:0050678	339	39	0.0127732
GO:BP	protein dephosphorylation	GO:0006470	198	26	0.0127967
GO:BP	neuromuscular junction development	GO:0007528	55	11	0.0128034
GO:BP	endocrine process	GO:0050886	99	16	0.0129179
GO:BP	establishment of mitochondrion localization	GO:0051654	25	7	0.0129676
GO:BP	inner ear development	GO:0048839	188	25	0.0130829
GO:BP	cGMP-mediated signaling	GO:0019934	32	8	0.0131212
GO:BP	alanine transport	GO:0032328	13	5	0.0135405
GO:BP	G protein-coupled acetylcholine receptor signaling pathway	GO:0007213	13	5	0.0135405
GO:BP	gonadotrophin-releasing hormone neuronal migration to the hypothalamus	GO:0021828	4	3	0.0135405
GO:BP	hypothalamic tangential migration using cell-axon interactions	GO:0021856	4	3	0.0135405
GO:BP	maintenance of location	GO:0051235	318	37	0.0135405
GO:BP	negative regulation of receptor binding	GO:1900121	13	5	0.0135405
GO:BP	peptidyl-tryptophan modification	GO:0018211	4	3	0.0135405
GO:BP	positive regulation of mesenchymal stem cell differentiation	GO:2000741	4	3	0.0135405
GO:BP	positive regulation of protein secretion	GO:0050714	148	21	0.0135405
GO:BP	presynaptic active zone assembly	GO:1904071	4	3	0.0135405
GO:BP	protein C-linked glycosylation	GO:0018103	4	3	0.0135405
GO:BP	protein C-linked glycosylation via 2'-alpha-mannosyl-L-tryptophan	GO:0018406	4	3	0.0135405
GO:BP	protein C-linked glycosylation via tryptophan	GO:0018317	4	3	0.0135405
GO:BP	regulation of microtubule cytoskeleton organization	GO:0070507	138	20	0.0135405
GO:BP	regulation of protein tyrosine phosphatase activity	GO:1903613	4	3	0.0135405
GO:BP	anterograde axonal protein transport	GO:0099641	8	4	0.0136112
GO:BP	negative regulation of synapse assembly	GO:0051964	8	4	0.0136112
GO:BP	protein localization to presynapse	GO:1905383	8	4	0.0136112
GO:BP	regulation of action potential	GO:0098900	64	12	0.0136112
GO:BP	cartilage development	GO:0051216	179	24	0.0139757
GO:BP	cellular sodium ion homeostasis	GO:0006883	19	6	0.0141291
GO:BP	mucopolysaccharide metabolic process	GO:1903510	56	11	0.0142755
GO:BP	organophosphate biosynthetic process	GO:0090407	399	44	0.0144143
GO:BP	G protein-coupled receptor signaling pathway, coupled to cyclic nucleotide second messenger	GO:0007187	48	10	0.0145341
GO:BP	peptidyl-cysteine modification	GO:0018198	48	10	0.0145341
GO:BP	phospholipid translocation	GO:0045332	48	10	0.0145341
GO:BP	positive regulation of response to stimulus	GO:0048584	2052	175	0.0146126
GO:BP	negative regulation of axonogenesis	GO:0050771	65	12	0.0152371
GO:BP	retina morphogenesis in camera-type eye	GO:0060042	65	12	0.0152371
GO:BP	epithelial tube branching involved in lung morphogenesis	GO:0060441	33	8	0.0153699
GO:BP	exploration behavior	GO:0035640	33	8	0.0153699
GO:BP	positive regulation of transferase activity	GO:0051347	541	56	0.0153888
GO:BP	kidney development	GO:0001822	288	34	0.015488
GO:BP	regulation of GTPase activity	GO:0043087	277	33	0.0154883
GO:BP	positive regulation of natural killer cell mediated cytotoxicity	GO:0045954	26	7	0.0156076
GO:BP	lipid transport	GO:0006869	322	37	0.0159675
GO:BP	neuron death	GO:0070997	391	43	0.0166736
GO:BP	eating behavior	GO:0042755	49	10	0.0167406
GO:BP	lipid translocation	GO:0034204	49	10	0.0167406
GO:BP	regulation of transferase activity	GO:0051338	813	78	0.0181624
GO:BP	regulation of MAP kinase activity	GO:0043405	258	31	0.0182168
GO:BP	branch elongation of an epithelium	GO:0060602	20	6	0.0182334
GO:BP	endocrine hormone secretion	GO:0060986	58	11	0.018385
GO:BP	cell-cell junction organization	GO:0045216	194	25	0.0186189
GO:BP	penile erection	GO:0043084	14	5	0.0186189
GO:BP	spontaneous synaptic transmission	GO:0098814	14	5	0.0186189
GO:BP	actin cytoskeleton organization	GO:0030036	643	64	0.0188851
GO:BP	behavioral fear response	GO:0001662	50	10	0.0191037
GO:BP	cardiac muscle contraction	GO:0060048	123	18	0.0191037
GO:BP	multicellular organismal water homeostasis	GO:0050891	50	10	0.0191037
GO:BP	neuron projection arborization	GO:0140058	27	7	0.0191037
GO:BP	positive regulation of natural killer cell mediated immunity	GO:0002717	27	7	0.0191037
GO:BP	regulation of sodium ion transmembrane transporter activity	GO:2000649	50	10	0.0191037
GO:BP	detection of mechanical stimulus involved in sensory perception	GO:0050974	42	9	0.0191621
GO:BP	ERBB signaling pathway	GO:0038127	104	16	0.0196038
GO:BP	negative regulation of signal transduction	GO:0009968	1119	102	0.0202244
GO:BP	positive regulation of MAP kinase activity	GO:0043406	185	24	0.02033
GO:BP	polysaccharide metabolic process	GO:0005976	95	15	0.0205039
GO:BP	actin filament-based movement	GO:0030048	124	18	0.020611
GO:BP	female pregnancy	GO:0007565	144	20	0.0206316
GO:BP	morphogenesis of a branching epithelium	GO:0061138	196	25	0.0209034
GO:BP	cellular response to iron ion	GO:0071281	9	4	0.0210596
GO:BP	cerebellar granular layer formation	GO:0021684	9	4	0.0210596
GO:BP	cerebellar granule cell differentiation	GO:0021707	9	4	0.0210596
GO:BP	desmosome organization	GO:0002934	9	4	0.0210596
GO:BP	hematopoietic stem cell migration	GO:0035701	9	4	0.0210596
GO:BP	neuron projection maintenance	GO:1990535	9	4	0.0210596
GO:BP	regulation of corticotropin secretion	GO:0051459	9	4	0.0210596
GO:BP	myeloid leukocyte migration	GO:0097529	207	26	0.0211778
GO:BP	regulation of ERBB signaling pathway	GO:1901184	68	12	0.0211778
GO:BP	behavioral defense response	GO:0002209	51	10	0.0215523
GO:BP	establishment or maintenance of apical/basal cell polarity	GO:0035088	51	10	0.0215523
GO:BP	establishment or maintenance of bipolar cell polarity	GO:0061245	51	10	0.0215523
GO:BP	long-chain fatty acid transport	GO:0015909	51	10	0.0215523
GO:BP	heterophilic cell-cell adhesion via plasma membrane cell adhesion molecules	GO:0007157	43	9	0.0220175
GO:BP	negative regulation of leukocyte migration	GO:0002686	43	9	0.0220175
GO:BP	regulation of heart rate	GO:0002027	96	15	0.0221708
GO:BP	gamma-aminobutyric acid transport	GO:0015812	21	6	0.0225845
GO:BP	phosphatidylcholine biosynthetic process	GO:0006656	21	6	0.0225845
GO:BP	positive regulation of myeloid leukocyte cytokine production involved in immune response	GO:0061081	21	6	0.0225845
GO:BP	regulation of Wnt signaling pathway	GO:0030111	285	33	0.0227524
GO:BP	central nervous system projection neuron axonogenesis	GO:0021952	28	7	0.0229071
GO:BP	negative regulation of blood pressure	GO:0045776	60	11	0.0229071
GO:BP	regulation of sodium ion transmembrane transport	GO:1902305	60	11	0.0229071
GO:BP	glycerophospholipid biosynthetic process	GO:0046474	146	20	0.0235182
GO:BP	regulation of cellular protein metabolic process	GO:0032268	2121	178	0.0242363
GO:BP	dopamine uptake	GO:0090494	15	5	0.0245887
GO:BP	export across plasma membrane	GO:0140115	52	10	0.0245887
GO:BP	glycolipid catabolic process	GO:0019377	15	5	0.0245887
GO:BP	negative regulation of chemotaxis	GO:0050922	52	10	0.0245887
GO:BP	negative regulation of neuron projection regeneration	GO:0070571	15	5	0.0245887
GO:BP	preganglionic parasympathetic fiber development	GO:0021783	15	5	0.0245887
GO:BP	regulation of phospholipid biosynthetic process	GO:0071071	15	5	0.0245887
GO:BP	negative regulation of cytoskeleton organization	GO:0051494	147	20	0.0251528
GO:BP	regulation of lipid transport	GO:0032368	147	20	0.0251528
GO:BP	sensory organ morphogenesis	GO:0090596	276	32	0.0252134
GO:BP	positive regulation of vasoconstriction	GO:0045907	44	9	0.0253302
GO:BP	Ras protein signal transduction	GO:0007265	265	31	0.0253475
GO:BP	mechanoreceptor differentiation	GO:0042490	79	13	0.025898
GO:BP	negative regulation of protein polymerization	GO:0032272	70	12	0.0261018
GO:BP	regulation of cartilage development	GO:0061035	70	12	0.0261018
GO:BP	regulation of protein tyrosine kinase activity	GO:0061097	70	12	0.0261018
GO:BP	negative regulation of Wnt signaling pathway	GO:0030178	148	20	0.0269703
GO:BP	axonemal central apparatus assembly	GO:1904158	5	3	0.0271283
GO:BP	bone mineralization	GO:0030282	108	16	0.0271283
GO:BP	fluid transport	GO:0042044	29	7	0.0271283
GO:BP	heparan sulfate proteoglycan biosynthetic process, enzymatic modification	GO:0015015	5	3	0.0271283
GO:BP	lactate transmembrane transport	GO:0035873	5	3	0.0271283
GO:BP	lactate transport	GO:0015727	5	3	0.0271283
GO:BP	membrane raft distribution	GO:0031580	5	3	0.0271283
GO:BP	negative regulation of monocyte chemotaxis	GO:0090027	5	3	0.0271283
GO:BP	negative regulation of protein kinase C signaling	GO:0090038	5	3	0.0271283
GO:BP	neuronal signal transduction	GO:0023041	5	3	0.0271283
GO:BP	neurotransmitter reuptake	GO:0098810	29	7	0.0271283
GO:BP	plasma membrane lactate transport	GO:0035879	5	3	0.0271283
GO:BP	sensory perception of temperature stimulus	GO:0050951	29	7	0.0271283
GO:BP	trigeminal ganglion development	GO:0061551	5	3	0.0271283
GO:BP	maintenance of location in cell	GO:0051651	212	26	0.0275999
GO:BP	establishment of mitochondrion localization, microtubule-mediated	GO:0034643	22	6	0.0276722
GO:BP	mitochondrion transport along microtubule	GO:0047497	22	6	0.0276722
GO:BP	regulation of cellular response to vascular endothelial growth factor stimulus	GO:1902547	22	6	0.0276722
GO:BP	negative regulation of supramolecular fiber organization	GO:1902904	149	20	0.0283793
GO:BP	neural retina development	GO:0003407	71	12	0.0285712
GO:BP	secretion by tissue	GO:0032941	45	9	0.0286127
GO:BP	nephron development	GO:0072006	139	19	0.0287074
GO:BP	regulation of leukocyte migration	GO:0002685	202	25	0.0287074
GO:BP	extracellular matrix organization	GO:0030198	280	32	0.0300676
GO:BP	small GTPase mediated signal transduction	GO:0007264	314	35	0.0300727
GO:BP	auditory behavior	GO:0031223	10	4	0.0300965
GO:BP	gas transport	GO:0015669	10	4	0.0300965
GO:BP	hypothalamus cell differentiation	GO:0021979	10	4	0.0300965
GO:BP	interneuron migration from the subpallium to the cortex	GO:0021830	10	4	0.0300965
GO:BP	limb bud formation	GO:0060174	10	4	0.0300965
GO:BP	positive regulation of dopamine secretion	GO:0033603	10	4	0.0300965
GO:BP	positive regulation of phospholipid biosynthetic process	GO:0071073	10	4	0.0300965
GO:BP	regulation of serotonin secretion	GO:0014062	10	4	0.0300965
GO:BP	urinary bladder smooth muscle contraction	GO:0014832	10	4	0.0300965
GO:BP	negative regulation of insulin secretion	GO:0046676	54	10	0.030538
GO:BP	positive regulation of cellular protein metabolic process	GO:0032270	1319	116	0.030538
GO:BP	catecholamine uptake	GO:0090493	16	5	0.0310952
GO:BP	external encapsulating structure organization	GO:0045229	281	32	0.0310952
GO:BP	extracellular structure organization	GO:0043062	281	32	0.0310952
GO:BP	glial cell fate commitment	GO:0021781	16	5	0.0310952
GO:BP	glycosylceramide metabolic process	GO:0006677	16	5	0.0310952
GO:BP	negative regulation of canonical Wnt signaling pathway	GO:0090090	120	17	0.0310952
GO:BP	negative regulation of microtubule polymerization	GO:0031115	16	5	0.0310952
GO:BP	negative regulation of mononuclear cell migration	GO:0071676	16	5	0.0310952
GO:BP	peptidyl-cysteine S-nitrosylation	GO:0018119	16	5	0.0310952
GO:BP	positive regulation of osteoblast differentiation	GO:0045669	72	12	0.0310952
GO:BP	positive regulation of phospholipid metabolic process	GO:1903727	16	5	0.0310952
GO:BP	regulation of calcium ion transmembrane transport	GO:1903169	161	21	0.0310952
GO:BP	regulation of cilium beat frequency	GO:0003356	16	5	0.0310952
GO:BP	cerebellar cortex formation	GO:0021697	30	7	0.0317194
GO:BP	negative regulation of axon extension	GO:0030517	46	9	0.0320595
GO:BP	neuron apoptotic process	GO:0051402	282	32	0.0323215
GO:BP	cell-cell junction assembly	GO:0007043	141	19	0.0323976
GO:BP	positive regulation of cell population proliferation	GO:0008284	925	85	0.0325214
GO:BP	positive regulation of protein dephosphorylation	GO:0035307	38	8	0.0327324
GO:BP	positive regulation of epithelial cell proliferation	GO:0050679	194	24	0.032879
GO:BP	negative regulation of protein secretion	GO:0050709	82	13	0.033053
GO:BP	cellular response to estradiol stimulus	GO:0071392	23	6	0.0331153
GO:BP	retrograde axonal transport	GO:0008090	23	6	0.0331153
GO:BP	visual system development	GO:0150063	363	39	0.0331153
GO:BP	regulation of cellular component size	GO:0032535	375	40	0.0335373
GO:BP	inner ear receptor cell development	GO:0060119	55	10	0.0336841
GO:BP	regulation of membrane lipid distribution	GO:0097035	55	10	0.0336841
GO:BP	fatty acid transport	GO:0015908	73	12	0.0339064
GO:BP	regulation of lipid localization	GO:1905952	184	23	0.0341333
GO:BP	embryonic morphogenesis	GO:0048598	604	59	0.0351981
GO:BP	monocarboxylic acid transport	GO:0015718	102	15	0.0352861
GO:BP	cardiac muscle cell action potential involved in contraction	GO:0086002	47	9	0.0362054
GO:BP	monocarboxylic acid metabolic process	GO:0032787	544	54	0.0362054
GO:BP	regulation of calcium ion import	GO:0090279	47	9	0.0362054
GO:BP	regulation of endocrine process	GO:0044060	47	9	0.0362054
GO:BP	regulation of microtubule polymerization or depolymerization	GO:0031110	83	13	0.0362054
GO:BP	camera-type eye photoreceptor cell differentiation	GO:0060219	31	7	0.037116
GO:BP	positive regulation of G protein-coupled receptor signaling pathway	GO:0045745	31	7	0.037116
GO:BP	regulation of axon extension involved in axon guidance	GO:0048841	31	7	0.037116
GO:BP	regulation of circadian sleep/wake cycle	GO:0042749	31	7	0.037116
GO:BP	axo-dendritic transport	GO:0008088	74	12	0.0372969
GO:BP	regulation of bone mineralization	GO:0030500	74	12	0.0372969
GO:BP	visual learning	GO:0008542	65	11	0.0380142
GO:BP	cell chemotaxis	GO:0060326	286	32	0.038317
GO:BP	ATF6-mediated unfolded protein response	GO:0036500	2	2	0.0386746
GO:BP	calcium ion transport from cytosol to endoplasmic reticulum	GO:1903515	2	2	0.0386746
GO:BP	cellular manganese ion homeostasis	GO:0030026	2	2	0.0386746
GO:BP	cerebral cortex tangential migration using cell-cell interactions	GO:0021823	2	2	0.0386746
GO:BP	corticospinal neuron axon guidance	GO:0021966	2	2	0.0386746
GO:BP	epicardial cell to mesenchymal cell transition	GO:0003347	2	2	0.0386746
GO:BP	ERBB3 signaling pathway	GO:0038129	2	2	0.0386746
GO:BP	maintenance of synapse structure	GO:0099558	17	5	0.0386746
GO:BP	medium-chain fatty acid transport	GO:0001579	2	2	0.0386746
GO:BP	membrane depolarization during cardiac muscle cell action potential	GO:0086012	17	5	0.0386746
GO:BP	myo-inositol transport	GO:0015798	2	2	0.0386746
GO:BP	negative regulation of cellular response to oxidative stress	GO:1900408	2	2	0.0386746
GO:BP	plasma membrane raft distribution	GO:0044855	2	2	0.0386746
GO:BP	plasma membrane raft localization	GO:0044856	2	2	0.0386746
GO:BP	positive regulation of protein tyrosine phosphatase activity	GO:1903615	2	2	0.0386746
GO:BP	postnatal olfactory bulb interneuron migration	GO:0021827	2	2	0.0386746
GO:BP	protein nitrosylation	GO:0017014	17	5	0.0386746
GO:BP	regulation of acetylcholine-gated cation channel activity	GO:1903048	2	2	0.0386746
GO:BP	regulation of ATF6-mediated unfolded protein response	GO:1903891	2	2	0.0386746
GO:BP	regulation of negative chemotaxis	GO:0050923	2	2	0.0386746
GO:BP	response to iron ion	GO:0010039	17	5	0.0386746
GO:BP	retinal cone cell apoptotic process	GO:0097474	2	2	0.0386746
GO:BP	smoothened signaling pathway	GO:0007224	144	19	0.0386746
GO:BP	substrate-dependent cerebral cortex tangential migration	GO:0021825	2	2	0.0386746
GO:BP	vagus nerve development	GO:0021564	2	2	0.0386746
GO:BP	glomerular filtration	GO:0003094	24	6	0.0390918
GO:BP	regulation of monocyte chemotaxis	GO:0090025	24	6	0.0390918
GO:BP	regulation of renal sodium excretion	GO:0035813	24	6	0.0390918
GO:BP	sensory system development	GO:0048880	368	39	0.0390918
GO:BP	thyroid hormone metabolic process	GO:0042403	24	6	0.0390918
GO:BP	negative regulation of neuron death	GO:1901215	242	28	0.0392887
GO:BP	epinephrine transport	GO:0048241	11	4	0.0396943
GO:BP	epithelial cell apoptotic process	GO:1904019	114	16	0.0396943
GO:BP	negative regulation of synaptic transmission, glutamatergic	GO:0051967	11	4	0.0396943
GO:BP	positive regulation of macrophage cytokine production	GO:0060907	11	4	0.0396943
GO:BP	positive regulation of nervous system process	GO:0031646	48	9	0.0396943
GO:BP	positive regulation of protein localization to membrane	GO:1905477	104	15	0.0396943
GO:BP	regulation of atrial cardiac muscle cell membrane depolarization	GO:0060371	11	4	0.0396943
GO:BP	regulation of glial cell apoptotic process	GO:0034350	11	4	0.0396943
GO:BP	regulation of uterine smooth muscle contraction	GO:0070472	11	4	0.0396943
GO:BP	retinal cone cell development	GO:0046549	11	4	0.0396943
GO:BP	substrate-independent telencephalic tangential interneuron migration	GO:0021843	11	4	0.0396943
GO:BP	substrate-independent telencephalic tangential migration	GO:0021826	11	4	0.0396943
GO:BP	uterine smooth muscle contraction	GO:0070471	11	4	0.0396943
GO:BP	retina development in camera-type eye	GO:0060041	145	19	0.0401758
GO:BP	heart morphogenesis	GO:0003007	254	29	0.0403021
GO:BP	cellular response to alcohol	GO:0097306	66	11	0.0403803
GO:BP	positive regulation of Ras protein signal transduction	GO:0046579	66	11	0.0403803
GO:BP	water homeostasis	GO:0030104	57	10	0.0404236
GO:BP	inner ear receptor cell stereocilium organization	GO:0060122	40	8	0.0413841
GO:BP	axis elongation	GO:0003401	32	7	0.0414272
GO:BP	circadian sleep/wake cycle process	GO:0022410	32	7	0.0414272
GO:BP	detection of stimulus involved in sensory perception of pain	GO:0062149	32	7	0.0414272
GO:BP	olfactory bulb development	GO:0021772	32	7	0.0414272
GO:BP	relaxation of muscle	GO:0090075	32	7	0.0414272
GO:BP	positive regulation of protein serine/threonine kinase activity	GO:0071902	244	28	0.0425584
GO:BP	cellular response to cocaine	GO:0071314	6	3	0.0428001
GO:BP	cerebral cortex GABAergic interneuron migration	GO:0021853	6	3	0.0428001
GO:BP	cranial ganglion development	GO:0061550	6	3	0.0428001
GO:BP	glucosylceramide metabolic process	GO:0006678	6	3	0.0428001
GO:BP	heparin biosynthetic process	GO:0030210	6	3	0.0428001
GO:BP	hypothalamus cell migration	GO:0021855	6	3	0.0428001
GO:BP	hypothalamus gonadotrophin-releasing hormone neuron development	GO:0021888	6	3	0.0428001
GO:BP	hypothalamus gonadotrophin-releasing hormone neuron differentiation	GO:0021886	6	3	0.0428001
GO:BP	membrane raft localization	GO:0051665	6	3	0.0428001
GO:BP	negative regulation of peptidyl-cysteine S-nitrosylation	GO:1902083	6	3	0.0428001
GO:BP	negative regulation of serotonin secretion	GO:0014063	6	3	0.0428001
GO:BP	negative regulation of trophoblast cell migration	GO:1901164	6	3	0.0428001
GO:BP	positive regulation of gamma-aminobutyric acid secretion	GO:0014054	6	3	0.0428001
GO:BP	regulation of phospholipid translocation	GO:0061091	6	3	0.0428001
GO:BP	regulation of SREBP signaling pathway	GO:2000638	6	3	0.0428001
GO:BP	regulation of synaptic membrane adhesion	GO:0099179	6	3	0.0428001
GO:BP	response to insulin	GO:0032868	211	25	0.0428001
GO:BP	sperm ejaculation	GO:0042713	6	3	0.0428001
GO:BP	catecholamine metabolic process	GO:0006584	49	9	0.0435503
GO:BP	catechol-containing compound metabolic process	GO:0009712	49	9	0.0435503
GO:BP	eye development	GO:0001654	360	38	0.0437941
GO:BP	astrocyte differentiation	GO:0048708	86	13	0.0442594
GO:BP	bone development	GO:0060348	212	25	0.0451722
GO:BP	renal filtration	GO:0097205	25	6	0.0456286
GO:BP	transepithelial transport	GO:0070633	25	6	0.0456286
GO:BP	regulation of Ras protein signal transduction	GO:0046578	158	20	0.0459397
GO:BP	inflammatory response	GO:0006954	603	58	0.0462327
GO:BP	maintenance of cell polarity	GO:0030011	18	5	0.0466084
GO:BP	negative regulation of smooth muscle contraction	GO:0045986	18	5	0.0466084
GO:BP	neuromuscular process controlling posture	GO:0050884	18	5	0.0466084
GO:BP	parasympathetic nervous system development	GO:0048486	18	5	0.0466084
GO:BP	positive regulation of T cell mediated cytotoxicity	GO:0001916	18	5	0.0466084
GO:BP	long-term synaptic depression	GO:0060292	33	7	0.0474907
GO:BP	positive regulation of smooth muscle contraction	GO:0045987	33	7	0.0474907
GO:BP	regulation of heart rate by cardiac conduction	GO:0086091	33	7	0.0474907
GO:BP	regulation of biomineral tissue development	GO:0070167	87	13	0.0478232
GO:BP	regulation of cytoskeleton organization	GO:0051493	482	48	0.0478232
GO:BP	connective tissue development	GO:0061448	247	28	0.0480443
GO:BP	visual behavior	GO:0007632	68	11	0.0480443
GO:BP	camera-type eye development	GO:0043010	316	34	0.0483942
GO:BP	wound healing	GO:0042060	316	34	0.0483942
GO:CC	main axon	GO:0044304	75	26	3.18847e-11
GO:CC	cell surface	GO:0009986	1001	117	9.34526e-08
GO:CC	perikaryon	GO:0043204	131	27	2.17411e-06
GO:CC	neuron projection membrane	GO:0032589	64	16	3.86582e-05
GO:CC	plasma membrane signaling receptor complex	GO:0098802	155	27	5.40977e-05
GO:CC	sodium channel complex	GO:0034706	22	9	5.76892e-05
GO:CC	voltage-gated sodium channel complex	GO:0001518	14	7	0.000114616
GO:CC	potassium channel complex	GO:0034705	80	17	0.000174546
GO:CC	anchored component of membrane	GO:0031225	107	20	0.000250156
GO:CC	leading edge membrane	GO:0031256	133	22	0.000687943
GO:CC	anchored component of synaptic membrane	GO:0099144	19	7	0.00109329
GO:CC	voltage-gated potassium channel complex	GO:0008076	68	14	0.0011375
GO:CC	AP-2 adaptor complex	GO:0030122	10	5	0.00175667
GO:CC	HFE-transferrin receptor complex	GO:1990712	6	4	0.00179082
GO:CC	synapse-associated extracellular matrix	GO:0099535	6	4	0.00179082
GO:CC	node of Ranvier	GO:0033268	15	6	0.00181517
GO:CC	anchored component of plasma membrane	GO:0046658	72	14	0.00199455
GO:CC	ribbon synapse	GO:0097470	21	7	0.0020358
GO:CC	extracellular region	GO:0005576	2022	176	0.00275255
GO:CC	clathrin coat of coated pit	GO:0030132	11	5	0.00276045
GO:CC	clathrin coat of endocytic vesicle	GO:0030128	11	5	0.00276045
GO:CC	anchored component of presynaptic membrane	GO:0099026	12	5	0.00413701
GO:CC	clathrin-coated endocytic vesicle membrane	GO:0030669	12	5	0.00413701
GO:CC	extracellular space	GO:0005615	1771	155	0.00438029
GO:CC	astrocyte end-foot	GO:0097450	8	4	0.00607273
GO:CC	cell pole	GO:0060187	13	5	0.00607273
GO:CC	cerebellar mossy fiber	GO:0044300	8	4	0.00607273
GO:CC	G protein-coupled receptor complex	GO:0097648	8	4	0.00607273
GO:CC	internode region of axon	GO:0033269	4	3	0.00607273
GO:CC	sarcoplasm	GO:0016528	64	12	0.00607273
GO:CC	actin-based cell projection	GO:0098858	206	26	0.00927636
GO:CC	anchored component of postsynaptic membrane	GO:0099025	9	4	0.00991329
GO:CC	clathrin coat	GO:0030118	35	8	0.0100036
GO:CC	endocytic vesicle membrane	GO:0030666	35	8	0.0100036
GO:CC	gap junction	GO:0005921	28	7	0.010665
GO:CC	trans-Golgi network membrane	GO:0032588	36	8	0.0117415
GO:CC	perisynaptic extracellular matrix	GO:0098966	5	3	0.0129374
GO:CC	clathrin-coated endocytic vesicle	GO:0045334	22	6	0.0131924
GO:CC	lateral plasma membrane	GO:0016328	62	11	0.013464
GO:CC	ciliary membrane	GO:0060170	45	9	0.0135603
GO:CC	neuron projection cytoplasm	GO:0120111	37	8	0.0136233
GO:CC	juxtaparanode region of axon	GO:0044224	10	4	0.0144423
GO:CC	nuclear envelope	GO:0005635	384	41	0.0145223
GO:CC	clathrin adaptor complex	GO:0030131	16	5	0.014903
GO:CC	dendritic spine head	GO:0044327	16	5	0.014903
GO:CC	varicosity	GO:0043196	16	5	0.014903
GO:CC	clathrin vesicle coat	GO:0030125	23	6	0.0160493
GO:CC	Golgi-associated vesicle	GO:0005798	83	13	0.0175919
GO:CC	polymeric cytoskeletal fiber	GO:0099513	450	46	0.0189967
GO:CC	DUBm complex	GO:0071819	2	2	0.0192625
GO:CC	ensheathing process	GO:1990015	2	2	0.0192625
GO:CC	mesaxon	GO:0097453	2	2	0.0192625
GO:CC	MHC class Ib protein complex	GO:0032398	2	2	0.0192625
GO:CC	paranode region of axon	GO:0033270	17	5	0.0192625
GO:CC	photoreceptor ribbon synapse	GO:0098684	11	4	0.0201332
GO:CC	nuclear inner membrane	GO:0005637	40	8	0.0210033
GO:CC	AP-type membrane coat adaptor complex	GO:0030119	32	7	0.0210126
GO:CC	clathrin-coated vesicle membrane	GO:0030665	32	7	0.0210126
GO:CC	phospholipid-translocating ATPase complex	GO:1990531	6	3	0.0220873
GO:CC	microtubule associated complex	GO:0005875	139	18	0.0275485
GO:CC	presynaptic cytosol	GO:0099523	19	5	0.0309448
GO:CC	basement membrane	GO:0005604	100	14	0.0328094
GO:CC	coated vesicle	GO:0030135	174	21	0.0328756
GO:CC	activin receptor complex	GO:0048179	7	3	0.0340126
GO:CC	cis-Golgi network membrane	GO:0033106	7	3	0.0340126
GO:CC	coated membrane	GO:0048475	81	12	0.0340126
GO:CC	coated vesicle membrane	GO:0030662	71	11	0.0340126
GO:CC	cytoplasmic side of plasma membrane	GO:0009898	164	20	0.0340126
GO:CC	dendrite cytoplasm	GO:0032839	27	6	0.0340126
GO:CC	dendritic spine neck	GO:0044326	7	3	0.0340126
GO:CC	endocytic vesicle	GO:0030139	175	21	0.0340126
GO:CC	membrane coat	GO:0030117	81	12	0.0340126
GO:CC	supramolecular fiber	GO:0099512	653	61	0.0340126
GO:CC	septin complex	GO:0031105	13	4	0.0352893
GO:CC	septin ring	GO:0005940	13	4	0.0352893
GO:CC	connexin complex	GO:0005922	20	5	0.0360157
GO:CC	clathrin-coated vesicle	GO:0030136	92	13	0.0362353
GO:CC	filopodium	GO:0030175	92	13	0.0362353
GO:CC	intermediate filament	GO:0005882	63	10	0.0371514
GO:CC	supramolecular polymer	GO:0099081	660	61	0.0397713
GO:CC	anchored component of external side of plasma membrane	GO:0031362	21	5	0.0436048
GO:CC	Golgi lumen	GO:0005796	21	5	0.0436048
GO:CC	platelet alpha granule membrane	GO:0031092	3	2	0.0474169
GO:CC	sarcoplasmic reticulum	GO:0016529	56	9	0.0474169
GO:CC	multivesicular body	GO:0005771	47	8	0.0484784
GO:MF	signaling receptor binding	GO:0005102	1474	158	1.08209e-06
GO:MF	hormone binding	GO:0042562	83	19	0.000139334
GO:MF	proteoglycan binding	GO:0043394	38	12	0.000261362
GO:MF	heparan sulfate proteoglycan binding	GO:0043395	20	8	0.00114932
GO:MF	voltage-gated cation channel activity	GO:0022843	118	21	0.0018302
GO:MF	ion channel regulator activity	GO:0099106	119	21	0.00201979
GO:MF	acetylglucosaminyltransferase activity	GO:0008375	48	12	0.00247522
GO:MF	peptide receptor activity	GO:0001653	131	22	0.00274075
GO:MF	G protein-coupled peptide receptor activity	GO:0008528	124	21	0.00341223
GO:MF	peptide hormone binding	GO:0017046	50	12	0.00351317
GO:MF	structural constituent of synapse	GO:0098918	30	9	0.00393096
GO:MF	Roundabout binding	GO:0048495	9	5	0.00434506
GO:MF	sulfotransferase activity	GO:0008146	52	12	0.00472909
GO:MF	acetylcholine receptor binding	GO:0033130	20	7	0.00650122
GO:MF	channel regulator activity	GO:0016247	104	18	0.00650122
GO:MF	voltage-gated sodium channel activity	GO:0005248	20	7	0.00650122
GO:MF	fatty acid transmembrane transporter activity	GO:0015245	6	4	0.00749105
GO:MF	heparan sulfate sulfotransferase activity	GO:0034483	15	6	0.00755954
GO:MF	phosphatidylinositol 3-kinase binding	GO:0043548	34	9	0.00833958
GO:MF	sodium channel activity	GO:0005272	34	9	0.00833958
GO:MF	cell-cell adhesion mediator activity	GO:0098632	28	8	0.00952063
GO:MF	chemorepellent activity	GO:0045499	28	8	0.00952063
GO:MF	co-receptor binding	GO:0039706	11	5	0.0101987
GO:MF	dynein light intermediate chain binding	GO:0051959	29	8	0.0113426
GO:MF	aminophospholipid flippase activity	GO:0015247	7	4	0.0125308
GO:MF	angiotensin receptor binding	GO:0031701	7	4	0.0125308
GO:MF	cation:cation antiporter activity	GO:0015491	23	7	0.0125308
GO:MF	long-chain fatty acid transporter activity	GO:0005324	17	6	0.0125308
GO:MF	G protein-coupled receptor binding	GO:0001664	288	35	0.013662
GO:MF	transmembrane receptor protein kinase activity	GO:0019199	69	13	0.013662
GO:MF	potassium channel activity	GO:0005267	96	16	0.0144749
GO:MF	ATPase-coupled intramembrane lipid transporter activity	GO:0140326	24	7	0.0154046
GO:MF	protein tyrosine phosphatase activity	GO:0004725	62	12	0.0161745
GO:MF	ATP-dependent microtubule motor activity, minus-end-directed	GO:0008569	18	6	0.0161915
GO:MF	phosphotransferase activity, alcohol group as acceptor	GO:0016773	568	59	0.01738
GO:MF	adenylate cyclase inhibiting G protein-coupled glutamate receptor activity	GO:0001640	8	4	0.0192043
GO:MF	catalytic activity, acting on a glycoprotein	GO:0140103	13	5	0.0192043
GO:MF	clathrin adaptor activity	GO:0035615	13	5	0.0192043
GO:MF	G protein-coupled glutamate receptor activity	GO:0098988	8	4	0.0192043
GO:MF	very long-chain fatty acid-CoA ligase activity	GO:0031957	8	4	0.0192043
GO:MF	delayed rectifier potassium channel activity	GO:0005251	26	7	0.0218377
GO:MF	solute:cation antiporter activity	GO:0015298	26	7	0.0218377
GO:MF	voltage-gated calcium channel activity	GO:0005245	41	9	0.0231789
GO:MF	transferase activity, transferring sulphur-containing groups	GO:0016782	66	12	0.0239042
GO:MF	cargo adaptor activity	GO:0140312	14	5	0.0257935
GO:MF	neurotransmitter transmembrane transporter activity	GO:0005326	14	5	0.0257935
GO:MF	ion channel binding	GO:0044325	134	19	0.0289467
GO:MF	calcium:cation antiporter activity	GO:0015368	9	4	0.0290881
GO:MF	extracellular matrix structural constituent conferring tensile strength	GO:0030020	35	8	0.0290881
GO:MF	intramembrane lipid transporter activity	GO:0140303	35	8	0.0290881
GO:MF	kinase activity	GO:0016301	611	61	0.0290881
GO:MF	phosphatidylinositol phospholipase C activity	GO:0004435	15	5	0.0328888
GO:MF	phospholipase C activity	GO:0004629	15	5	0.0328888
GO:MF	cell adhesion mediator activity	GO:0098631	36	8	0.0334873
GO:MF	ganglioside binding	GO:0035594	5	3	0.0355212
GO:MF	inorganic phosphate transmembrane transporter activity	GO:0005315	5	3	0.0355212
GO:MF	phosphatidylserine flippase activity	GO:0140346	5	3	0.0355212
GO:MF	voltage-gated calcium channel activity involved in cardiac muscle cell action potential	GO:0086007	5	3	0.0355212
GO:MF	transition metal ion transmembrane transporter activity	GO:0046915	37	8	0.0381645
GO:MF	fucosyltransferase activity	GO:0008417	10	4	0.0395465
GO:MF	structural constituent of myelin sheath	GO:0019911	10	4	0.0395465
GO:MF	signaling receptor activator activity	GO:0030546	384	41	0.04072
GO:MF	motor activity	GO:0003774	82	13	0.0440125
GO:MF	molecular function regulator	GO:0098772	828	77	0.0482029
GO:MF	signaling receptor regulator activity	GO:0030545	47	9	0.0482029
GO:MF	1-(4-iodo-2,5-dimethoxyphenyl)propan-2-amine binding	GO:0071886	2	2	0.0484549
GO:MF	ABC-type manganese transporter activity	GO:0015410	2	2	0.0484549
GO:MF	acetylcholine receptor regulator activity	GO:0030548	24	6	0.0484549
GO:MF	adrenomedullin binding	GO:1990409	2	2	0.0484549
GO:MF	flippase activity	GO:0140327	17	5	0.0484549
GO:MF	frizzled binding	GO:0005109	39	8	0.0484549
GO:MF	galactosyltransferase activity	GO:0008378	24	6	0.0484549
GO:MF	glucuronosyl-N-acetylglucosaminyl-proteoglycan 4-alpha-N-acetylglucosaminyltransferase activity	GO:0050508	2	2	0.0484549
GO:MF	group II metabotropic glutamate receptor activity	GO:0001641	2	2	0.0484549
GO:MF	low voltage-gated calcium channel activity	GO:0008332	2	2	0.0484549
GO:MF	mannosyltransferase activity	GO:0000030	24	6	0.0484549
GO:MF	N-acetylglucosaminyl-proteoglycan 4-beta-glucuronosyltransferase activity	GO:0050509	2	2	0.0484549
GO:MF	neurotransmitter receptor regulator activity	GO:0099602	24	6	0.0484549
GO:MF	oleate transmembrane transporter activity	GO:1901480	2	2	0.0484549
GO:MF	orexin receptor activity	GO:0016499	2	2	0.0484549
GO:MF	receptor ligand activity	GO:0048018	378	40	0.0484549
GO:MF	transferrin receptor activity	GO:0004998	2	2	0.0484549
GO:MF	catecholamine binding	GO:1901338	11	4	0.0492475
GO:MF	semaphorin receptor activity	GO:0017154	11	4	0.0492475
KEGG	Endocrine and other factor-regulated calcium reabsorption	KEGG:04961	61	15	0.000744406
KEGG	GnRH secretion	KEGG:04929	61	14	0.00178512
KEGG	Arrhythmogenic right ventricular cardiomyopathy	KEGG:05412	77	16	0.0018215
KEGG	ECM-receptor interaction	KEGG:04512	88	17	0.00228686
KEGG	Glycosaminoglycan biosynthesis - heparan sulfate / heparin	KEGG:00534	24	8	0.00294986
KEGG	Hypertrophic cardiomyopathy	KEGG:05410	91	17	0.00300752
KEGG	MAPK signaling pathway	KEGG:04010	294	38	0.00300752
KEGG	Cholinergic synapse	KEGG:04725	112	19	0.00439524
KEGG	Thyroid hormone signaling pathway	KEGG:04919	120	19	0.00973926
KEGG	Dilated cardiomyopathy	KEGG:05414	94	16	0.0109041
KEGG	Gastric acid secretion	KEGG:04971	75	13	0.0219505
KEGG	Insulin secretion	KEGG:04911	86	14	0.0250055
KEGG	Phosphatidylinositol signaling system	KEGG:04070	96	15	0.0261207
KEGG	Cardiac muscle contraction	KEGG:04260	87	14	0.0262371
KEGG	Glycerophospholipid metabolism	KEGG:00564	98	15	0.0285147
KEGG	Proximal tubule bicarbonate reclamation	KEGG:04964	22	6	0.0285147
KEGG	Protein digestion and absorption	KEGG:04974	108	16	0.0287771
KEGG	African trypanosomiasis	KEGG:05143	37	8	0.0289194
KEGG	Morphine addiction	KEGG:05032	90	14	0.0305467
KEGG	Vascular smooth muscle contraction	KEGG:04270	142	19	0.0366059
KEGG	Cocaine addiction	KEGG:05030	48	9	0.0400863
KEGG	Pancreatic secretion	KEGG:04972	114	16	0.0414718
REAC	Heparan sulfate/heparin (HS-GAG) metabolism	REAC:R-MMU-1638091	48	18	4.76838e-06
REAC	HS-GAG biosynthesis	REAC:R-MMU-2022928	28	12	0.000143197
REAC	Nervous system development	REAC:R-MMU-9675108	255	43	0.000533759
REAC	Axon guidance	REAC:R-MMU-422475	254	42	0.00085445
REAC	Ion transport by P-type ATPases	REAC:R-MMU-936837	51	15	0.00085445
REAC	GPCR ligand binding	REAC:R-MMU-500792	369	54	0.00165761
REAC	Chondroitin sulfate/dermatan sulfate metabolism	REAC:R-MMU-1793185	44	13	0.00230543
REAC	Retrograde neurotrophin signalling	REAC:R-MMU-177504	10	6	0.00300176
REAC	Metabolism of carbohydrates	REAC:R-MMU-71387	253	39	0.00494549
REAC	VLDLR internalisation and degradation	REAC:R-MMU-8866427	11	6	0.00494549
REAC	Adherens junctions interactions	REAC:R-MMU-418990	32	10	0.00692264
REAC	Post-translational protein phosphorylation	REAC:R-MMU-8957275	108	21	0.00692264
REAC	A tetrasaccharide linker sequence is required for GAG synthesis	REAC:R-MMU-1971475	22	8	0.00884848
REAC	LDL clearance	REAC:R-MMU-8964038	17	7	0.00884848
REAC	ECM proteoglycans	REAC:R-MMU-3000178	40	11	0.00989116
REAC	Integration of energy metabolism	REAC:R-MMU-163685	75	16	0.0106668
REAC	WNT5A-dependent internalization of FZD4	REAC:R-MMU-5099900	13	6	0.0106668
REAC	Recycling pathway of L1	REAC:R-MMU-437239	35	10	0.0117105
REAC	Proton-coupled monocarboxylate transport	REAC:R-MMU-433692	6	4	0.016517
REAC	CS/DS degradation	REAC:R-MMU-2024101	10	5	0.0174776
REAC	Signaling by Receptor Tyrosine Kinases	REAC:R-MMU-9006934	382	50	0.0179769
REAC	MHC class II antigen presentation	REAC:R-MMU-2132295	128	22	0.0184569
REAC	Transport of bile salts and organic acids, metal ions and amine compounds	REAC:R-MMU-425366	73	15	0.0188816
REAC	Amine ligand-binding receptors	REAC:R-MMU-375280	39	10	0.0216625
REAC	Gap junction trafficking	REAC:R-MMU-190828	39	10	0.0216625
REAC	Synthesis of IP3 and IP4 in the cytosol	REAC:R-MMU-1855204	27	8	0.0244193
REAC	Cell-cell junction organization	REAC:R-MMU-421270	40	10	0.0251721
REAC	Reactions specific to the complex N-glycan synthesis pathway	REAC:R-MMU-975578	7	4	0.0268333
REAC	Gap junction trafficking and regulation	REAC:R-MMU-157858	41	10	0.0285819
REAC	L1CAM interactions	REAC:R-MMU-373760	63	13	0.0311286
REAC	Class A/1 (Rhodopsin-like receptors)	REAC:R-MMU-373076	291	39	0.0320238
REAC	WNT5A-dependent internalization of FZD2, FZD5 and ROR2	REAC:R-MMU-5140745	12	5	0.0334969
REAC	Basigin interactions	REAC:R-MMU-210991	23	7	0.0346752
REAC	Cardiac conduction	REAC:R-MMU-5576891	105	18	0.0389692
REAC	Extracellular matrix organization	REAC:R-MMU-1474244	258	35	0.0391334
REAC	Potassium Channels	REAC:R-MMU-1296071	89	16	0.0391334
REAC	Signaling by NTRKs	REAC:R-MMU-166520	73	14	0.0391334
REAC	Platelet calcium homeostasis	REAC:R-MMU-418360	24	7	0.0412413
REAC	LGI-ADAM interactions	REAC:R-MMU-5682910	13	5	0.043261
REAC	Reduction of cytosolic Ca++ levels	REAC:R-MMU-418359	13	5	0.043261
REAC	Regulation of insulin secretion	REAC:R-MMU-422356	59	12	0.043261
REAC	Developmental Biology	REAC:R-MMU-1266738	468	56	0.0444351
REAC	Cholesterol biosynthesis	REAC:R-MMU-191273	25	7	0.0493949
WP	Non-odorant GPCRs	WP:WP1396	266	49	1.62369e-05
WP	Calcium Regulation in the Cardiac Cell	WP:WP553	146	28	0.00247088
WP	Monoamine GPCRs	WP:WP570	33	11	0.00272773
WP	Spinal Cord Injury	WP:WP2432	99	21	0.00272773
WP	GPCRs, Class C Metabotropic glutamate, pheromone	WP:WP327	15	6	0.0262202
GO:BP	response to endoplasmic reticulum stress	GO:0034976	233			48	6.96261e-08
GO:BP	organonitrogen compound biosynthetic process	GO:1901566	1277			160	3.211e-07
GO:BP	ERAD pathway	GO:0036503	91			25	1.62461e-06
GO:BP	ubiquitin-dependent ERAD pathway	GO:0030433	71			21	4.52016e-06
GO:BP	cellular response to stress	GO:0033554	1575			178	4.10911e-05
GO:BP	regulation of lipid biosynthetic process	GO:0046890	177			34	5.46655e-05
GO:BP	vesicle localization	GO:0051648	156			30	0.000184217
GO:BP	motile cilium assembly	GO:0044458	51			15	0.000217393
GO:BP	neurotrophin TRK receptor signaling pathway	GO:0048011	29			11	0.000238619
GO:BP	protein exit from endoplasmic reticulum	GO:0032527	40			13	0.000254699
GO:BP	establishment of protein localization to endoplasmic reticulum	GO:0072599	35			12	0.000295611
GO:BP	positive regulation of lamellipodium morphogenesis	GO:2000394	6			5	0.000516241
GO:BP	protein catabolic process in the vacuole	GO:0007039	17			8	0.000580345
GO:BP	regulation of postsynapse organization	GO:0099175	105			22	0.000667065
GO:BP	amyloid-beta formation	GO:0034205	45			13	0.000891017
GO:BP	cellular amide metabolic process	GO:0043603	870			103	0.000927807
GO:BP	regulation of epithelial cell migration	GO:0010632	222			36	0.000956943
GO:BP	amyloid-beta metabolic process	GO:0050435	52			14	0.00103199
GO:BP	protein processing	GO:0016485	218			35	0.00142386
GO:BP	steroid metabolic process	GO:0008202	263			40	0.00152652
GO:BP	glycerolipid catabolic process	GO:0046503	61			15	0.00165422
GO:BP	lysosomal protein catabolic process	GO:1905146	15			7	0.00178672
GO:BP	dendritic spine organization	GO:0097061	90			19	0.00182151
GO:BP	retrograde protein transport, ER to cytosol	GO:0030970	25			9	0.00194516
GO:BP	endoplasmic reticulum to cytosol transport	GO:1903513	25			9	0.00194516
GO:BP	regulation of synaptic vesicle cycle	GO:0098693	11			6	0.00197601
GO:BP	regulation of cell growth	GO:0001558	388			53	0.00208205
GO:BP	establishment of vesicle localization	GO:0051650	138			25	0.00211665
GO:BP	positive regulation of triglyceride biosynthetic process	GO:0010867	16			7	0.00275966
GO:BP	protein N-linked glycosylation via asparagine	GO:0018279	16			7	0.00275966
GO:BP	L-glutamate import across plasma membrane	GO:0098712	16			7	0.00275966
GO:BP	triglyceride metabolic process	GO:0006641	109			21	0.00292467
GO:BP	regulation of cilium movement	GO:0003352	39			11	0.00357484
GO:BP	protein O-linked glycosylation	GO:0006493	59			14	0.00372553
GO:BP	synaptic vesicle localization	GO:0097479	59			14	0.00372553
GO:BP	organelle assembly	GO:0070925	783			91	0.00400837
GO:BP	peptidyl-asparagine modification	GO:0018196	17			7	0.00402675
GO:BP	microtubule cytoskeleton organization	GO:0000226	571			70	0.00461286
GO:BP	cellular protein metabolic process	GO:0044267	3917			368	0.00478899
GO:BP	positive regulation of lipid biosynthetic process	GO:0046889	90			18	0.00478899
GO:BP	protein maturation	GO:0051604	280			40	0.0049025
GO:BP	regulation of carbohydrate metabolic process	GO:0006109	190			30	0.00506092
GO:BP	regulation of triglyceride biosynthetic process	GO:0010866	23			8	0.00525521
GO:BP	regulation of protein exit from endoplasmic reticulum	GO:0070861	23			8	0.00525521
GO:BP	positive regulation of protein exit from endoplasmic reticulum	GO:0070863	13			6	0.00525521
GO:BP	cellular response to nitric oxide	GO:0071732	13			6	0.00525521
GO:BP	regulation of pH	GO:0006885	91			18	0.00533387
GO:BP	dendritic spine development	GO:0060996	115			21	0.00550966
GO:BP	polyol transport	GO:0015791	9			5	0.00587027
GO:BP	regulation of lamellipodium morphogenesis	GO:2000392	9			5	0.00587027
GO:BP	organelle localization	GO:0051640	488			61	0.00636393
GO:BP	response to stress	GO:0006950	3196			305	0.0063854
GO:BP	determination of bilateral symmetry	GO:0009855	133			23	0.00649223
GO:BP	regulation of macrophage migration	GO:1905521	42			11	0.00650413
GO:BP	glycolipid biosynthetic process	GO:0009247	56			13	0.00703105
GO:BP	specification of symmetry	GO:0009799	134			23	0.0071168
GO:BP	manganese ion transport	GO:0006828	19			7	0.00800381
GO:BP	calcium ion-regulated exocytosis of neurotransmitter	GO:0048791	19			7	0.00800381
GO:BP	positive regulation of synaptic plasticity	GO:0031915	14			6	0.00802121
GO:BP	protein N-linked glycosylation	GO:0006487	57			13	0.00827357
GO:BP	insulin receptor signaling pathway	GO:0008286	111			20	0.00857889
GO:BP	triglyceride biosynthetic process	GO:0019432	37			10	0.00871966
GO:BP	astrocyte activation involved in immune response	GO:0002265	3			3	0.00894968
GO:BP	prenylated protein catabolic process	GO:0030327	3			3	0.00894968
GO:BP	positive regulation of transporter activity	GO:0032411	128			22	0.00894968
GO:BP	regulation of chaperone-mediated autophagy	GO:1904714	3			3	0.00894968
GO:BP	L-glutamate transmembrane transport	GO:0015813	25			8	0.00907522
GO:BP	cellular protein modification process	GO:0006464	2960			283	0.00909513
GO:BP	protein modification process	GO:0036211	2960			283	0.00909513
GO:BP	phospholipid catabolic process	GO:0009395	44			11	0.00930588
GO:BP	regulation of triglyceride metabolic process	GO:0090207	51			12	0.00955305
GO:BP	epithelial cell migration	GO:0010631	282			39	0.00969394
GO:BP	lipoprotein metabolic process	GO:0042157	121			21	0.00994634
GO:BP	protein-containing complex localization	GO:0031503	236			34	0.0101027
GO:BP	transmembrane receptor protein serine/threonine kinase signaling pathway	GO:0007178	331			44	0.0103825
GO:BP	cellular modified amino acid biosynthetic process	GO:0042398	32			9	0.0113426
GO:BP	G protein-coupled glutamate receptor signaling pathway	GO:0007216	15			6	0.0113957
GO:BP	cellular catabolic process	GO:0044248	1814			182	0.0113957
GO:BP	positive regulation of neuron projection regeneration	GO:0070572	15			6	0.0113957
GO:BP	cellular response to low-density lipoprotein particle stimulus	GO:0071404	15			6	0.0113957
GO:BP	cellular response to reactive nitrogen species	GO:1902170	15			6	0.0113957
GO:BP	innervation	GO:0060384	26			8	0.0114573
GO:BP	epithelium migration	GO:0090132	285			39	0.0114593
GO:BP	negative regulation of growth	GO:0045926	248			35	0.0119034
GO:BP	steroid biosynthetic process	GO:0006694	132			22	0.0125497
GO:BP	regulation of cell-substrate adhesion	GO:0010810	203			30	0.0129094
GO:BP	neutral lipid biosynthetic process	GO:0046460	46			11	0.0130001
GO:BP	acylglycerol biosynthetic process	GO:0046463	46			11	0.0130001
GO:BP	tissue homeostasis	GO:0001894	241			34	0.0139356
GO:BP	phosphatidylserine metabolic process	GO:0006658	21			7	0.0140035
GO:BP	synaptic vesicle fusion to presynaptic active zone membrane	GO:0031629	21			7	0.0140035
GO:BP	regulation of cellular pH	GO:0030641	76			15	0.0140546
GO:BP	regulation of the force of heart contraction	GO:0002026	27			8	0.0143843
GO:BP	cellular response to alkaloid	GO:0071312	27			8	0.0143843
GO:BP	respiratory system process	GO:0003016	40			10	0.0148432
GO:BP	regulation of intracellular pH	GO:0051453	69			14	0.0152125
GO:BP	sterol metabolic process	GO:0016125	109			19	0.0152888
GO:BP	endoplasmic reticulum organization	GO:0007029	77			15	0.0156333
GO:BP	inner dynein arm assembly	GO:0036159	16			6	0.0156333
GO:BP	tissue migration	GO:0090130	291			39	0.015744
GO:BP	cellular response to peptide	GO:1901653	272			37	0.0158688
GO:BP	peptidyl-amino acid modification	GO:0018193	1095			116	0.0159493
GO:BP	establishment of organelle localization	GO:0051656	360			46	0.0164225
GO:BP	macrophage migration	GO:1905517	55			12	0.0170595
GO:BP	epithelial cilium movement involved in determination of left/right asymmetry	GO:0060287	7			4	0.017326
GO:BP	neural plate pattern specification	GO:0060896	7			4	0.017326
GO:BP	cellular response to histamine	GO:0071420	7			4	0.017326
GO:BP	amino acid homeostasis	GO:0080144	7			4	0.017326
GO:BP	regulation of hormone metabolic process	GO:0032350	41			10	0.0174003
GO:BP	cell differentiation in hindbrain	GO:0021533	28			8	0.0176267
GO:BP	positive regulation of triglyceride metabolic process	GO:0090208	28			8	0.0176267
GO:BP	regulation of synaptic vesicle recycling	GO:1903421	28			8	0.0176267
GO:BP	vesicle fusion to plasma membrane	GO:0099500	22			7	0.0176389
GO:BP	regulation of synaptic vesicle endocytosis	GO:1900242	22			7	0.0176389
GO:BP	positive regulation of ion transmembrane transporter activity	GO:0032414	120			20	0.0191501
GO:BP	regulation of response to endoplasmic reticulum stress	GO:1905897	71			14	0.0191501
GO:BP	cytoskeleton-dependent intracellular transport	GO:0030705	174			26	0.0209869
GO:BP	positive regulation of lipid metabolic process	GO:0045834	165			25	0.0209899
GO:BP	SNARE complex assembly	GO:0035493	17			6	0.0210928
GO:BP	anatomical structure arrangement	GO:0048532	17			6	0.0210928
GO:BP	protein lipidation	GO:0006497	88			16	0.0216606
GO:BP	regulation of fibroblast growth factor receptor signaling pathway	GO:0040036	29			8	0.0216606
GO:BP	glycerophospholipid catabolic process	GO:0046475	29			8	0.0216606
GO:BP	positive regulation of epithelial cell migration	GO:0010634	139			22	0.0218964
GO:BP	signal peptide processing	GO:0006465	12			5	0.022065
GO:BP	dense core granule localization	GO:0032253	12			5	0.022065
GO:BP	dense core granule transport	GO:1901950	12			5	0.022065
GO:BP	semaphorin-plexin signaling pathway involved in axon guidance	GO:1902287	12			5	0.022065
GO:BP	lipid droplet organization	GO:0034389	23			7	0.022232
GO:BP	mannosylation	GO:0097502	23			7	0.022232
GO:BP	negative regulation of developmental growth	GO:0048640	122			20	0.0222589
GO:BP	regulation of cellular ketone metabolic process	GO:0010565	131			21	0.0228846
GO:BP	L-alpha-amino acid transmembrane transport	GO:1902475	50			11	0.0229173
GO:BP	regulation of steroid biosynthetic process	GO:0050810	73			14	0.0235739
GO:BP	phospholipid transport	GO:0015914	81			15	0.023633
GO:BP	determination of left/right symmetry	GO:0007368	123			20	0.0241266
GO:BP	membrane organization	GO:0061024	765			84	0.0251278
GO:BP	neural plate anterior/posterior regionalization	GO:0021999	4			3	0.025445
GO:BP	dermatan sulfate metabolic process	GO:0030205	4			3	0.025445
GO:BP	cellular response to ammonium ion	GO:0071242	4			3	0.025445
GO:BP	regulation of calcium ion-dependent exocytosis of neurotransmitter	GO:1903233	4			3	0.025445
GO:BP	endoplasmic reticulum tubular network membrane organization	GO:1990809	4			3	0.025445
GO:BP	regulation of cell morphogenesis	GO:0022604	291			38	0.0255592
GO:BP	apoptotic process	GO:0006915	1606			160	0.0258683
GO:BP	positive regulation of cation channel activity	GO:2001259	82			15	0.0262933
GO:BP	protein localization to organelle	GO:0033365	810			88	0.0265467
GO:BP	response to oxygen levels	GO:0070482	215			30	0.0265467
GO:BP	organonitrogen compound catabolic process	GO:1901565	1105			115	0.0269215
GO:BP	response to nitric oxide	GO:0071731	18			6	0.0270306
GO:BP	response to BMP	GO:0071772	160			24	0.0270306
GO:BP	cellular response to BMP stimulus	GO:0071773	160			24	0.0270306
GO:BP	glomerular epithelium development	GO:0072010	18			6	0.0270306
GO:BP	regulation of amyloid-beta clearance	GO:1900221	18			6	0.0270306
GO:BP	regulation of lipid catabolic process	GO:0050994	59			12	0.0277824
GO:BP	carbohydrate derivative transport	GO:1901264	59			12	0.0277824
GO:BP	organelle organization	GO:0006996	3443			318	0.0280033
GO:BP	estrous cycle	GO:0044849	8			4	0.0280033
GO:BP	dense core granule exocytosis	GO:1990504	8			4	0.0280033
GO:BP	macromolecule modification	GO:0043412	3114			290	0.0283595
GO:BP	positive regulation of cell growth	GO:0030307	170			25	0.028547
GO:BP	neuron maturation	GO:0042551	52			11	0.0297147
GO:BP	phosphatidylcholine catabolic process	GO:0034638	13			5	0.0303566
GO:BP	ceramide transport	GO:0035627	13			5	0.0303566
GO:BP	trans-synaptic signaling, modulating synaptic transmission	GO:0099550	13			5	0.0303566
GO:BP	regulation of dendritic spine maintenance	GO:1902950	13			5	0.0303566
GO:BP	protein catabolic process	GO:0030163	848			91	0.0305266
GO:BP	positive regulation of microtubule polymerization or depolymerization	GO:0031112	31			8	0.0305266
GO:BP	cellular modified amino acid metabolic process	GO:0006575	153			23	0.0305419
GO:BP	response to decreased oxygen levels	GO:0036293	199			28	0.0305419
GO:BP	positive regulation of small molecule metabolic process	GO:0062013	153			23	0.0305419
GO:BP	chemical synaptic transmission, postsynaptic	GO:0099565	92			16	0.0305419
GO:BP	sterol biosynthetic process	GO:0016126	45			10	0.0306974
GO:BP	regulation of oligodendrocyte differentiation	GO:0048713	45			10	0.0306974
GO:BP	protein-containing complex subunit organization	GO:0043933	1424			143	0.0307321
GO:BP	glomerulus development	GO:0032835	60			12	0.030785
GO:BP	long-term memory	GO:0007616	38			9	0.0311896
GO:BP	peptidyl-threonine modification	GO:0018210	118			19	0.0314699
GO:BP	organelle transport along microtubule	GO:0072384	76			14	0.0315024
GO:BP	peptidyl-serine modification	GO:0018209	336			42	0.0320993
GO:BP	regulation of inflammatory response	GO:0050727	336			42	0.0320993
GO:BP	chondroitin sulfate metabolic process	GO:0030204	25			7	0.0331328
GO:BP	lipoprotein biosynthetic process	GO:0042158	93			16	0.0331328
GO:BP	anatomical structure homeostasis	GO:0060249	387			47	0.0331328
GO:BP	regulation of postsynaptic neurotransmitter receptor activity	GO:0098962	19			6	0.0339024
GO:BP	positive regulation of carbohydrate metabolic process	GO:0045913	85			15	0.0342516
GO:BP	regulation of steroid metabolic process	GO:0019218	102			17	0.0349394
GO:BP	cellular carbohydrate metabolic process	GO:0044262	269			35	0.0357719
GO:BP	chondroitin sulfate proteoglycan metabolic process	GO:0050654	32			8	0.0361742
GO:BP	regulation of BMP signaling pathway	GO:0030510	94			16	0.0365712
GO:BP	response to hypoxia	GO:0001666	194			27	0.0397013
GO:BP	positive regulation of cell death	GO:0010942	642			71	0.0397013
GO:BP	C4-dicarboxylate transport	GO:0015740	26			7	0.0404482
GO:BP	BMP signaling pathway	GO:0030509	148			22	0.0404482
GO:BP	SREBP signaling pathway	GO:0032933	14			5	0.0404482
GO:BP	phosphatidylethanolamine metabolic process	GO:0046337	26			7	0.0404482
GO:BP	positive regulation of axon regeneration	GO:0048680	14			5	0.0404482
GO:BP	cellular response to sterol depletion	GO:0071501	14			5	0.0404482
GO:BP	lamellipodium morphogenesis	GO:0072673	14			5	0.0404482
GO:BP	retrograde trans-synaptic signaling	GO:0098917	14			5	0.0404482
GO:BP	vacuole organization	GO:0007033	167			24	0.0417862
GO:BP	peptidyl-proline hydroxylation to 4-hydroxy-L-proline	GO:0018401	9			4	0.0417862
GO:BP	facial nerve structural organization	GO:0021612	9			4	0.0417862
GO:BP	iron import into cell	GO:0033212	9			4	0.0417862
GO:BP	transferrin transport	GO:0033572	9			4	0.0417862
GO:BP	neutral lipid catabolic process	GO:0046461	40			9	0.0417862
GO:BP	acylglycerol catabolic process	GO:0046464	40			9	0.0417862
GO:BP	chaperone-mediated autophagy	GO:0061684	9			4	0.0417862
GO:BP	trans-synaptic signaling by lipid	GO:0099541	9			4	0.0417862
GO:BP	trans-synaptic signaling by endocannabinoid	GO:0099542	9			4	0.0417862
GO:BP	positive regulation of establishment of protein localization	GO:1904951	312			39	0.0417862
GO:BP	positive regulation of endocytosis	GO:0045807	113			18	0.0418653
GO:BP	motor neuron axon guidance	GO:0008045	33			8	0.0419785
GO:BP	oligosaccharide metabolic process	GO:0009311	33			8	0.0419785
GO:BP	amyloid-beta clearance	GO:0097242	33			8	0.0419785
GO:BP	sphingoid metabolic process	GO:0046519	20			6	0.0421053
GO:BP	dendritic spine maintenance	GO:0097062	20			6	0.0421053
GO:BP	negative regulation of amyloid-beta formation	GO:1902430	20			6	0.0421053
GO:BP	lysosome organization	GO:0007040	71			13	0.0425677
GO:BP	lytic vacuole organization	GO:0080171	71			13	0.0425677
GO:BP	positive regulation of apoptotic process	GO:0043065	561			63	0.0438433
GO:BP	regulation of programmed cell death	GO:0043067	1408			140	0.0438433
GO:BP	regulation of cellular carbohydrate metabolic process	GO:0010675	159			23	0.044666
GO:BP	microtubule polymerization or depolymerization	GO:0031109	114			18	0.0450878
GO:BP	cerebral cortex cell migration	GO:0021795	48			10	0.0452264
GO:BP	transition metal ion homeostasis	GO:0055076	123			19	0.0455443
GO:BP	negative regulation of protein-containing complex assembly	GO:0031333	132			20	0.0456855
GO:BP	regulation of response to stress	GO:0080134	1163			118	0.0459244
GO:BP	regulation of canonical Wnt signaling pathway	GO:0060828	226			30	0.0467347
GO:BP	phosphatidylcholine metabolic process	GO:0046470	56			11	0.0471811
GO:BP	neural crest cell differentiation	GO:0014033	89			15	0.0477613
GO:BP	trigeminal nerve morphogenesis	GO:0021636	5			3	0.0477613
GO:BP	trigeminal nerve structural organization	GO:0021637	5			3	0.0477613
GO:BP	protein folding in endoplasmic reticulum	GO:0034975	5			3	0.0477613
GO:BP	mesenchymal cell differentiation	GO:0048762	217			29	0.0477613
GO:BP	detoxification of nitrogen compound	GO:0051410	5			3	0.0477613
GO:BP	negative regulation of filopodium assembly	GO:0051490	5			3	0.0477613
GO:BP	regulation of respiratory burst involved in inflammatory response	GO:0060264	5			3	0.0477613
GO:BP	response to ammonium ion	GO:0060359	5			3	0.0477613
GO:BP	axonogenesis involved in innervation	GO:0060385	5			3	0.0477613
GO:BP	neural plate regionalization	GO:0060897	5			3	0.0477613
GO:BP	cellular detoxification of nitrogen compound	GO:0070458	5			3	0.0477613
GO:BP	glutamate homeostasis	GO:0090461	5			3	0.0477613
GO:BP	positive regulation of neuron death	GO:1901216	115			18	0.0477613
GO:BP	regulation of endoplasmic reticulum tubular network organization	GO:1903371	5			3	0.0477613
GO:BP	retrograde neuronal dense core vesicle transport	GO:1990049	5			3	0.0477613
GO:BP	cellular response to brain-derived neurotrophic factor stimulus	GO:1990416	5			3	0.0477613
GO:BP	regulation of corticosterone secretion	GO:2000852	5			3	0.0477613
GO:CC	membrane-bounded organelle	GO:0043227	10368			958	4.80514e-09
GO:CC	vacuolar membrane	GO:0005774	184			37	2.40388e-06
GO:CC	endoplasmic reticulum protein-containing complex	GO:0140534	130			28	1.52527e-05
GO:CC	intracellular membrane-bounded organelle	GO:0043231	9948			895	2.019e-05
GO:CC	lysosomal membrane	GO:0005765	132			28	2.02071e-05
GO:CC	lytic vacuole membrane	GO:0098852	132			28	2.02071e-05
GO:CC	endoplasmic reticulum-Golgi intermediate compartment	GO:0005793	69			17	0.000238013
GO:CC	synaptic cleft	GO:0043083	18			8	0.000333982
GO:CC	recycling endosome membrane	GO:0055038	47			13	0.000534437
GO:CC	organelle membrane contact site	GO:0044232	41			11	0.00236486
GO:CC	endosome membrane	GO:0010008	226			34	0.0025323
GO:CC	perisynaptic space	GO:0099544	3			3	0.00372277
GO:CC	endoplasmic reticulum quality control compartment	GO:0044322	11			5	0.00693867
GO:CC	integral component of Golgi membrane	GO:0030173	48			11	0.00850685
GO:CC	intrinsic component of Golgi membrane	GO:0031228	50			11	0.0116723
GO:CC	insulin-like growth factor binding protein complex	GO:0016942	4			3	0.0121751
GO:CC	growth factor complex	GO:0036454	4			3	0.0121751
GO:CC	cortical actin cytoskeleton	GO:0030864	92			16	0.0166567
GO:CC	microtubule cytoskeleton	GO:0015630	1125			117	0.0179344
GO:CC	neuronal dense core vesicle	GO:0098992	14			5	0.0214843
GO:CC	presynaptic cytoskeleton	GO:0099569	9			4	0.0216977
GO:CC	cell cortex region	GO:0099738	47			10	0.0216977
GO:CC	microtubule bundle	GO:0097427	5			3	0.0255838
GO:CC	endoplasmic reticulum tubular network membrane	GO:0098826	5			3	0.0255838
GO:CC	cytosolic ribosome	GO:0022626	106			17	0.0274109
GO:CC	extrinsic component of synaptic membrane	GO:0099243	21			6	0.0284221
GO:CC	cytosolic small ribosomal subunit	GO:0022627	42			9	0.0304973
GO:CC	endoplasmic reticulum chaperone complex	GO:0034663	10			4	0.03164
GO:CC	outer dynein arm	GO:0036157	10			4	0.03164
GO:CC	inclusion body	GO:0016234	74			13	0.0320131
GO:CC	FACIT collagen trimer	GO:0005593	2			2	0.0331073
GO:CC	insulin-like growth factor binary complex	GO:0042568	2			2	0.0331073
GO:CC	NF-kappaB complex	GO:0071159	2			2	0.0331073
GO:CC	endothelial microparticle	GO:0072563	2			2	0.0331073
GO:CC	proton-transporting V-type ATPase complex	GO:0033176	22			6	0.0341361
GO:CC	manchette	GO:0002177	16			5	0.0354023
GO:CC	dynein axonemal particle	GO:0120293	16			5	0.0354023
GO:CC	SNARE complex	GO:0031201	44			9	0.038351
GO:CC	ER ubiquitin ligase complex	GO:0000835	6			3	0.0409659
GO:CC	Hrd1p ubiquitin ligase complex	GO:0000836	6			3	0.0409659
GO:CC	Hrd1p ubiquitin ligase ERAD-L complex	GO:0000839	6			3	0.0409659
GO:CC	sarcoglycan complex	GO:0016012	6			3	0.0409659
GO:CC	chromaffin granule	GO:0042583	6			3	0.0409659
GO:CC	cytoskeleton of presynaptic active zone	GO:0048788	6			3	0.0409659
GO:CC	hippocampal mossy fiber	GO:0097457	6			3	0.0409659
GO:CC	platelet alpha granule	GO:0031091	17			5	0.0437105
GO:CC	perinuclear endoplasmic reticulum	GO:0097038	24			6	0.0490262
GO:CC	Golgi cisterna	GO:0031985	54			10	0.0490794
GO:CC	cell-cell contact zone	GO:0044291	79			13	0.0490911
GO:MF	glutamate receptor binding	GO:0035254	63			17	0.000443978
GO:MF	scaffold protein binding	GO:0097110	64			16	0.00178155
GO:MF	ceramide binding	GO:0097001	18			8	0.00185336
GO:MF	amino acid:cation symporter activity	GO:0005416	15			7	0.00356495
GO:MF	lipid binding	GO:0008289	619			77	0.00356495
GO:MF	amino acid:sodium symporter activity	GO:0005283	11			6	0.00357824
GO:MF	antiporter activity	GO:0015297	62			15	0.00357824
GO:MF	enzyme binding	GO:0019899	1982			203	0.00419408
GO:MF	phosphotransferase activity, for other substituted phosphate groups	GO:0016780	16			7	0.004483
GO:MF	phospholipid binding	GO:0005543	384			52	0.00467963
GO:MF	solute:sodium symporter activity	GO:0015370	58			14	0.00508574
GO:MF	catalytic activity	GO:0003824	4498			418	0.00708715
GO:MF	alcohol binding	GO:0043178	75			16	0.00760022
GO:MF	sialyltransferase activity	GO:0008373	18			7	0.00840351
GO:MF	ATPase-coupled transmembrane transporter activity	GO:0042626	107			20	0.00840351
GO:MF	primary active transmembrane transporter activity	GO:0015399	109			20	0.0100681
GO:MF	glycolipid binding	GO:0051861	24			8	0.0100681
GO:MF	AMPA glutamate receptor activity	GO:0004971	3			3	0.0126526
GO:MF	syntaxin-1 binding	GO:0017075	25			8	0.0126526
GO:MF	CDP-alcohol phosphatidyltransferase activity	GO:0017169	6			4	0.0126526
GO:MF	type 5 metabotropic glutamate receptor binding	GO:0031802	6			4	0.0126526
GO:MF	oxidoreductase activity, acting on a sulfur group of donors, oxygen as acceptor	GO:0016670	10			5	0.012928
GO:MF	ion binding	GO:0043167	1677			170	0.0147148
GO:MF	cargo receptor activity	GO:0038024	39			10	0.0160775
GO:MF	protein phosphatase 2A binding	GO:0051721	39			10	0.0160775
GO:MF	integrin binding	GO:0005178	124			21	0.0169817
GO:MF	syntaxin binding	GO:0019905	68			14	0.0172731
GO:MF	amino acid transmembrane transporter activity	GO:0015171	77			15	0.0196532
GO:MF	myosin binding	GO:0017022	70			14	0.0207343
GO:MF	sphingolipid binding	GO:0046625	28			8	0.0212416
GO:MF	metal ion binding	GO:0046872	832			91	0.0244517
GO:MF	amyloid-beta binding	GO:0001540	57			12	0.0259212
GO:MF	glutamate receptor activity	GO:0008066	23			7	0.0259212
GO:MF	protein phosphatase binding	GO:0019903	157			24	0.0259212
GO:MF	misfolded protein binding	GO:0051787	23			7	0.0259212
GO:MF	nucleoside-triphosphatase activity	GO:0017111	309			40	0.0283574
GO:MF	procollagen-proline 4-dioxygenase activity	GO:0004656	4			3	0.0290926
GO:MF	high-affinity glutamate transmembrane transporter activity	GO:0005314	4			3	0.0290926
GO:MF	glutamate:sodium symporter activity	GO:0015501	4			3	0.0290926
GO:MF	lipoteichoic acid binding	GO:0070891	4			3	0.0290926
GO:MF	myosin V binding	GO:0031489	18			6	0.0311736
GO:MF	modified amino acid binding	GO:0072341	99			17	0.03178
[truncated: 37 more rows]

## Sheet: Suppl.Table.4
Supplementary Table 4. Differentially expressed gene transcripts in the anterior amygdala between B6D2F1N and C57BL/6J mice kept in standard housing.
GeneID	Symbol	LFC	SE	adj.p	st.post.	pg.ant.	pg.post.	Specific
ENSMUSG00000080242	-	5.19233	0.236323	1.12e-102	y	y	y	n
ENSMUSG00000114488	-	7.625	0.40125	1.66e-76	y	y	y	n
ENSMUSG00000059040	-	4.96683	0.297404	8.92e-59	y	y	y	n
ENSMUSG00000058126	-	5.22545	0.316921	2.3e-57	y	y	y	n
ENSMUSG00000112926	-	5.91085	0.40971	1.45e-43	y	y	y	n
ENSMUSG00000080893	-	7.31732	0.537648	1.2e-38	y	y	y	n
ENSMUSG00000083679	-	6.57544	0.501994	9.89e-36	y	y	y	n
ENSMUSG00000043192	-	3.78141	0.324116	4.86e-28	y	y	y	n
ENSMUSG00000028656	Cap1	2.32499	0.203238	6.07e-27	y	y	y	n
ENSMUSG00000109321	-	-2.34693	0.220404	3.67e-23	y	y	y	n
ENSMUSG00000033808	Tmem87a	2.93412	0.278577	1.15e-22	y	y	y	n
ENSMUSG00000083773	-	10.676	1.05739	9.84e-21	y	y	y	n
ENSMUSG00000096403	-	4.38376	0.445076	1.09e-19	y	y	y	n
ENSMUSG00000107470	-	6.76444	0.690204	1.65e-19	y	y	y	n
ENSMUSG00000063696	-	6.01017	0.631208	2.34e-18	y	y	y	n
ENSMUSG00000038002	Cramp1l	2.02565	0.214777	5.22e-18	y	y	y	n
ENSMUSG00000093880	-	3.768	0.413057	8.94e-17	y	y	y	n
ENSMUSG00000047676	-	6.70183	0.7403	1.6e-16	y	y	y	n
ENSMUSG00000101939	-	5.26195	0.585954	2.94e-16	y	y	y	n
ENSMUSG00000024188	Luc7l	1.771	0.200614	1.1e-15	y	y	y	n
ENSMUSG00000083240	-	6.12203	0.702732	2.94e-15	y	y	y	n
ENSMUSG00000074064	Mlycd	2.10569	0.244141	6.02e-15	y	n	y	n
ENSMUSG00000059058	-	4.59972	0.542086	1.93e-14	y	y	y	n
ENSMUSG00000082319	-	6.1802	0.730395	2.27e-14	y	y	y	n
ENSMUSG00000075391	-	5.27923	0.634558	7.29e-14	y	y	y	n
ENSMUSG00000097906	-	4.41593	0.535457	1.29e-13	y	y	y	n
ENSMUSG00000114133	-	3.92051	0.485408	5.09e-13	y	y	y	n
ENSMUSG00000084349	-	2.75675	0.345437	1.07e-12	y	y	y	n
ENSMUSG00000082100	-	7.37827	0.943175	3.68e-12	y	y	y	n
ENSMUSG00000083879	-	5.55459	0.720105	8.42e-12	y	y	y	n
ENSMUSG00000073643	Wdfy1	1.68969	0.219409	8.98e-12	y	y	y	n
ENSMUSG00000108608	-	7.18494	0.941975	1.54e-11	y	y	y	n
ENSMUSG00000072324	-	8.74677	1.15068	1.83e-11	y	y	y	n
ENSMUSG00000078183	-	8.62739	1.14496	2.96e-11	y	y	y	n
ENSMUSG00000105558	-	6.98066	0.947936	1.05e-10	y	y	y	n
ENSMUSG00000089827	-	4.51275	0.61666	1.44e-10	y	n	y	n
ENSMUSG00000109714	-	4.4865	0.620833	2.76e-10	y	y	n	n
ENSMUSG00000100362	-	6.80276	0.958618	6.96e-10	y	y	y	n
ENSMUSG00000023236	Scg5	0.793005	0.112881	1.13e-09	n	n	y	n
ENSMUSG00000000560	Gabra2	1.69556	0.244653	2.16e-09	y	y	y	n
ENSMUSG00000110331	-	6.76108	0.977954	2.38e-09	y	y	y	n
ENSMUSG00000046480	Scn4b	2.39605	0.354163	6.54e-09	n	n	n	y
ENSMUSG00000078480	-	6.00406	0.890337	7.42e-09	y	y	y	n
ENSMUSG00000105461	-	7.98338	1.19139	9.72e-09	y	y	y	n
ENSMUSG00000082431	-	2.87309	0.433809	1.62e-08	y	n	y	n
ENSMUSG00000056145	-	1.31446	0.200236	2.29e-08	n	n	y	n
ENSMUSG00000068299	Nat8f4	-2.47349	0.376798	2.29e-08	y	n	y	n
ENSMUSG00000082908	-	7.54671	1.15467	2.72e-08	y	y	y	n
ENSMUSG00000096999	-	4.71202	0.722775	2.98e-08	y	y	y	n
ENSMUSG00000113600	-	5.81832	0.897283	3.68e-08	y	y	y	n
ENSMUSG00000095597	-	2.25702	0.353474	6.93e-08	y	y	y	n
ENSMUSG00000043618	-	7.41561	1.17152	9.74e-08	y	y	y	n
ENSMUSG00000079139	-	7.73211	1.22316	9.91e-08	y	y	y	n
ENSMUSG00000080811	-	6.35744	1.00562	9.91e-08	y	y	y	n
ENSMUSG00000026277	Stk25	-1.00101	0.158926	1.13e-07	y	n	y	n
ENSMUSG00000079012	Serpina3m	6.29351	1.00033	1.16e-07	y	y	y	n
ENSMUSG00000036093	Arl5a	1.52484	0.246948	2.4e-07	y	y	n	n
ENSMUSG00000066553	-	4.03191	0.653728	2.47e-07	y	y	y	n
ENSMUSG00000091498	-	2.42765	0.395472	2.91e-07	y	y	y	n
ENSMUSG00000070565	Rasal2	1.32343	0.216884	3.6e-07	y	n	n	n
ENSMUSG00000084215	-	5.59315	0.924555	4.92e-07	y	y	y	n
ENSMUSG00000000792	Slc5a5	-1.21152	0.201483	6.06e-07	n	n	n	y
ENSMUSG00000029287	Tgfbr3	1.68786	0.281253	6.42e-07	n	y	n	n
ENSMUSG00000081584	-	7.40169	1.24887	9.97e-07	y	y	y	n
ENSMUSG00000040420	Cdh18	1.70191	0.289099	1.25e-06	n	y	y	n
ENSMUSG00000107336	-	2.1977	0.382953	2.98e-06	n	n	y	n
ENSMUSG00000094685	-	5.05536	0.88284	3.16e-06	y	y	y	n
ENSMUSG00000083689	-	7.42074	1.30173	3.57e-06	y	y	y	n
ENSMUSG00000084403	-	7.52741	1.31991	3.57e-06	y	y	y	n
ENSMUSG00000037578	Pkd2l1	-7.64758	1.34216	3.58e-06	n	n	n	y
ENSMUSG00000074634	-	-1.70934	0.300386	3.68e-06	y	n	y	n
ENSMUSG00000075514	-	4.68405	0.825285	3.96e-06	n	y	n	n
ENSMUSG00000026335	Pam	0.893926	0.159929	6.44e-06	n	n	y	n
ENSMUSG00000029524	Sirt4	1.24454	0.224015	7.72e-06	y	n	y	n
ENSMUSG00000011263	-	5.3457	0.972109	1.05e-05	n	n	n	y
ENSMUSG00000074280	-	4.64185	0.865194	2.2e-05	y	y	y	n
ENSMUSG00000067869	-	3.71246	0.692972	2.26e-05	y	y	y	n
ENSMUSG00000064193	-	3.30429	0.618656	2.45e-05	y	y	y	n
ENSMUSG00000082192	-	6.61957	1.25263	3.29e-05	y	y	y	n
ENSMUSG00000020922	Lsm12	1.42493	0.27046	3.52e-05	y	y	y	n
ENSMUSG00000028393	Alad	1.04377	0.198149	3.52e-05	n	y	y	n
ENSMUSG00000006154	Eps8l1	-2.10039	0.39984	3.77e-05	y	n	n	n
ENSMUSG00000081470	-	6.98333	1.33525	4.22e-05	y	y	y	n
ENSMUSG00000024479	Mal2	1.4955	0.29109	6.82e-05	n	y	y	n
ENSMUSG00000067235	H2-Q10	5.89764	1.14834	6.82e-05	n	y	y	n
ENSMUSG00000073403	-	5.64024	1.10271	7.54e-05	y	y	y	n
ENSMUSG00000063171	-	-1.19117	0.233305	7.82e-05	n	n	n	y
ENSMUSG00000007411	Mark3	1.02023	0.200426	8.39e-05	y	y	y	n
ENSMUSG00000083512	-	-5.15734	1.01374	8.42e-05	n	n	n	y
ENSMUSG00000021745	Ptprg	1.00493	0.197926	8.78e-05	n	n	n	y
ENSMUSG00000024114	Prss41	4.80707	0.949159	9.29e-05	y	n	y	n
ENSMUSG00000020330	Hmmr	-5.5912	1.10892	0.000103372	n	n	n	y
ENSMUSG00000018822	Sfrp5	3.86105	0.769975	0.000118027	n	n	n	y
ENSMUSG00000021675	F2rl2	-1.54157	0.309299	0.000136731	n	n	n	y
ENSMUSG00000083693	-	6.88972	1.38648	0.0001461	y	y	y	n
ENSMUSG00000079941	Gm11273	2.33962	0.471462	0.000149668	y	y	y	n
ENSMUSG00000035726	Supt16	1.14776	0.234033	0.000199579	n	y	n	n
ENSMUSG00000008435	Rdh13	0.806334	0.166128	0.000255296	n	n	y	n
ENSMUSG00000032305	Fam219b	0.833644	0.172025	0.000260004	n	n	n	y
ENSMUSG00000096780	-	1.06401	0.219524	0.000260004	n	n	y	n
ENSMUSG00000060657	Marf1	0.977209	0.202087	0.000271345	n	n	n	y
ENSMUSG00000056999	Ide	-1.0435	0.216539	0.000292052	y	n	n	n
ENSMUSG00000074384	AI429214	2.9754	0.623069	0.00035949	y	n	y	n
ENSMUSG00000024121	Atp6v0c	-1.09976	0.230578	0.000366463	y	n	n	n
ENSMUSG00000102448	-	5.39448	1.13247	0.000374191	n	n	n	y
ENSMUSG00000094497	-	6.2257	1.30867	0.000382198	y	y	y	n
ENSMUSG00000093483	-	1.71463	0.360575	0.000382398	y	n	y	n
ENSMUSG00000038112	AW551984	2.4626	0.519161	0.000398457	n	n	n	y
ENSMUSG00000041449	-	4.98367	1.0507	0.000398457	n	y	n	n
ENSMUSG00000030532	Hddc3	1.36354	0.288799	0.000439567	y	y	y	n
ENSMUSG00000015852	Fcrls	-1.46442	0.310546	0.00044416	y	n	y	n
ENSMUSG00000030104	Edem1	1.33614	0.283233	0.00044416	y	y	y	n
ENSMUSG00000032599	Ip6k2	1.08664	0.231467	0.000488115	y	n	y	n
ENSMUSG00000074479	-	5.96053	1.27139	0.00049917	y	y	y	n
ENSMUSG00000039988	Ankrd13c	0.814304	0.174607	0.000557682	n	n	n	y
ENSMUSG00000020014	Cfap54	1.36448	0.293776	0.000598844	y	y	n	n
ENSMUSG00000028573	Fggy	-2.82765	0.60872	0.000598844	y	n	y	n
ENSMUSG00000039358	Drd5	-2.64353	0.569276	0.000598844	n	n	n	y
ENSMUSG00000047502	Mroh7	2.47936	0.535892	0.000644895	y	y	y	n
ENSMUSG00000097392	-	1.1057	0.239515	0.000668407	n	n	y	n
ENSMUSG00000110126	-	6.2002	1.34328	0.000668407	y	y	y	n
ENSMUSG00000069899	-	1.78638	0.388058	0.000703377	y	n	y	n
ENSMUSG00000061062	-	6.45382	1.41581	0.000865129	n	n	n	y
ENSMUSG00000025949	Pikfyve	0.978092	0.215273	0.000921178	n	n	y	n
ENSMUSG00000097379	-	1.57035	0.345924	0.000930995	n	n	y	n
ENSMUSG00000037466	4930427A07Rik	-3.37143	0.744479	0.000972975	n	n	n	y
ENSMUSG00000078651	Aoc2	2.27555	0.504912	0.00106969	y	n	y	n
ENSMUSG00000061815	Rufy4	6.74599	1.50079	0.00112225	y	n	n	n
ENSMUSG00000105326	-	1.89922	0.422961	0.00113833	n	n	n	y
ENSMUSG00000100600	-	-1.28582	0.287092	0.00119229	n	n	n	y
ENSMUSG00000017707	Serinc3	1.12313	0.25167	0.00127553	y	n	y	n
ENSMUSG00000101431	-	5.97266	1.34092	0.00131735	y	n	y	n
ENSMUSG00000042369	Rbm45	1.64289	0.372247	0.00157934	y	n	y	n
ENSMUSG00000040929	Rfx3	1.00706	0.229106	0.00170199	n	n	n	y
ENSMUSG00000078160	-	5.18911	1.18206	0.00173438	n	n	n	y
ENSMUSG00000033170	Card10	3.36569	0.766994	0.00173535	n	n	y	n
ENSMUSG00000070923	Klhl9	0.635526	0.14495	0.00175227	n	n	n	y
ENSMUSG00000113459	-	3.85603	0.880002	0.00176054	n	n	n	y
ENSMUSG00000044068	Zrsr1	0.957534	0.218936	0.00181539	y	y	n	n
ENSMUSG00000071178	-	6.39497	1.46326	0.00182919	n	n	y	n
ENSMUSG00000026489	Coq8a	-0.736761	0.169291	0.00197486	n	n	n	y
ENSMUSG00000108211	-	4.67516	1.10104	0.00316197	y	y	y	n
ENSMUSG00000064360	-	-4.75416	1.12035	0.00317758	y	y	y	n
ENSMUSG00000048814	Lonrf2	1.17786	0.278135	0.00327874	y	n	n	n
ENSMUSG00000036905	C1qb	-0.688598	0.162899	0.00336962	n	n	n	y
ENSMUSG00000066361	Serpina3c	6.36416	1.50609	0.00336962	n	n	n	y
ENSMUSG00000016493	Cd46	1.37969	0.327854	0.00361427	n	n	n	y
ENSMUSG00000046743	Fat4	1.60959	0.384132	0.00388805	n	n	n	y
ENSMUSG00000020527	Myo19	1.79886	0.430211	0.00401506	y	y	y	n
ENSMUSG00000090015	-	-1.29511	0.311122	0.00432862	y	y	y	n
ENSMUSG00000035954	Dock4	0.74265	0.178755	0.00445557	n	n	n	y
ENSMUSG00000032115	Hyou1	1.24837	0.300926	0.00454705	y	n	y	n
ENSMUSG00000035929	-	3.55868	0.860586	0.0047859	y	y	n	n
ENSMUSG00000112003	-	6.41908	1.55718	0.00502982	y	n	y	n
ENSMUSG00000052921	Arhgef15	0.964934	0.23561	0.00561163	n	n	y	n
ENSMUSG00000078249	Hmga1-rs1	4.88366	1.19694	0.00595683	y	y	y	n
ENSMUSG00000044708	Kcnj10	0.676619	0.166456	0.00625676	n	n	n	y
ENSMUSG00000067189	-	4.31287	1.06122	0.00625676	y	y	y	n
ENSMUSG00000098201	-	6.12676	1.50802	0.00625676	y	y	y	n
ENSMUSG00000114617	-	1.53929	0.378565	0.00625676	y	n	y	n
ENSMUSG00000020817	Rabep1	0.683121	0.168336	0.00634479	n	n	n	y
ENSMUSG00000034292	Traf3ip1	0.927274	0.228792	0.0064463	y	y	y	n
ENSMUSG00000068921	Dap3	-0.646633	0.159847	0.00661776	n	n	n	y
ENSMUSG00000044968	Napepld	0.983074	0.243629	0.00687	n	n	n	y
ENSMUSG00000052512	Nav2	0.778693	0.193055	0.00687477	n	n	n	y
ENSMUSG00000103847	-	5.65178	1.4056	0.00720998	y	n	y	n
ENSMUSG00000026278	Bok	-0.920084	0.229663	0.00762702	n	n	n	y
ENSMUSG00000042035	Igsf3	1.07777	0.269492	0.00780809	n	n	n	y
ENSMUSG00000069996	-	5.36729	1.34351	0.00790411	y	y	y	n
ENSMUSG00000047875	Gpr157	2.22886	0.558497	0.00798757	n	n	y	n
ENSMUSG00000082815	-	4.40373	1.10416	0.00798757	y	y	y	n
ENSMUSG00000083458	-	5.62408	1.41002	0.00798757	y	y	y	n
ENSMUSG00000037321	Tap1	-1.35439	0.340771	0.00841704	n	n	n	y
ENSMUSG00000085235	-	-6.47734	1.64247	0.00952127	y	n	y	n
ENSMUSG00000037593	BC030499	1.1897	0.302166	0.0096717	n	n	n	y
ENSMUSG00000087259	-	-1.27956	0.325107	0.0096717	y	n	n	n
ENSMUSG00000113332	-	6.01856	1.52896	0.0096717	y	y	y	n
ENSMUSG00000114680	-	5.98532	1.5213	0.00967544	n	n	n	y
ENSMUSG00000026511	Srp9	-0.654039	0.166365	0.00974229	y	n	n	n
ENSMUSG00000034413	Neurl1b	0.656135	0.167029	0.00981279	n	n	n	y
ENSMUSG00000036646	Man1b1	-0.903258	0.230709	0.0103056	n	n	n	y
ENSMUSG00000091474	-	-0.775008	0.19809	0.0103655	n	n	n	y
ENSMUSG00000074635	3110070M22Rik	-3.79452	0.970571	0.0104307	n	n	n	y
ENSMUSG00000106043	-	6.77974	1.73698	0.0106519	n	n	n	y
ENSMUSG00000114737	-	3.95428	1.02012	0.011837	y	n	n	n
ENSMUSG00000038422	Hdhd3	0.860283	0.223107	0.0127285	n	n	n	y
ENSMUSG00000091697	-	5.1038	1.32345	0.0127285	y	y	y	n
ENSMUSG00000015133	Lrrk1	-1.52987	0.398595	0.0136124	n	n	n	y
ENSMUSG00000024026	Glo1	0.641959	0.167335	0.0136391	n	n	n	y
ENSMUSG00000030209	Grin2b	1.1031	0.288045	0.0138733	y	n	n	n
ENSMUSG00000085250	-	-6.33499	1.65417	0.0138733	n	n	n	y
ENSMUSG00000017667	Zfp334	0.785392	0.206744	0.0155264	n	n	n	y
ENSMUSG00000036478	-	0.937435	0.246827	0.0155264	n	n	n	y
ENSMUSG00000087373	-	1.97955	0.521104	0.0155264	n	n	n	y
ENSMUSG00000050550	-	4.00225	1.05629	0.0160104	y	y	n	n
ENSMUSG00000085666	-	5.97439	1.57728	0.0160104	y	n	n	n
ENSMUSG00000084378	-	4.58604	1.21212	0.0162058	y	n	n	n
ENSMUSG00000098912	-	-0.730642	0.193361	0.0164419	n	n	y	n
ENSMUSG00000031389	Arhgap4	3.63314	0.962691	0.0166705	n	n	n	y
ENSMUSG00000107677	Olfr316	-1.44086	0.384462	0.01842	n	n	n	y
ENSMUSG00000101316	-	5.07064	1.3551	0.0187586	y	y	y	n
ENSMUSG00000029752	Asns	-0.590514	0.158839	0.0204477	n	n	n	y
ENSMUSG00000037683	Armc3	5.04597	1.35706	0.0204477	y	n	n	n
ENSMUSG00000092444	-	5.89671	1.5962	0.0223206	y	y	n	n
ENSMUSG00000020607	Fam84a	0.731171	0.198498	0.0231659	n	n	n	y
ENSMUSG00000001120	Pcbp3	-0.687324	0.186989	0.0236528	n	n	n	y
ENSMUSG00000102692	Dchs2	4.59556	1.24998	0.0236528	n	n	n	y
ENSMUSG00000026224	4933407L21Rik	-1.41558	0.385343	0.023741	n	n	n	y
ENSMUSG00000034875	Nudt19	-0.95962	0.261955	0.0245953	y	n	n	n
ENSMUSG00000081434	-	4.27405	1.16933	0.0252707	y	y	y	n
ENSMUSG00000097993	-	6.0886	1.66632	0.0252709	n	n	n	y
ENSMUSG00000030917	Tmem159	-0.834594	0.228694	0.0254288	n	n	n	y
ENSMUSG00000066363	-	5.99156	1.64224	0.0254288	n	n	y	n
ENSMUSG00000081640	-	5.32092	1.45821	0.0254288	y	n	y	n
ENSMUSG00000106885	-	5.90863	1.61992	0.0254288	y	n	y	n
ENSMUSG00000097055	-	2.08127	0.570814	0.0254429	y	n	y	n
ENSMUSG00000036918	Ttc7	-1.35044	0.370778	0.0256012	n	n	n	y
ENSMUSG00000074629	4930518I15Rik	-0.785522	0.21565	0.0256012	n	n	n	y
ENSMUSG00000084081	-	6.08059	1.67164	0.0259514	n	n	n	y
ENSMUSG00000108886	-	1.81283	0.498655	0.0260408	n	n	n	y
ENSMUSG00000018907	Alox12e	6.64496	1.83101	0.0265659	n	n	y	n
ENSMUSG00000107109	-	-6.50218	1.79858	0.0279116	n	n	n	y
ENSMUSG00000091866	-	5.74671	1.59178	0.0283206	y	y	y	n
ENSMUSG00000063873	Slc24a3	-0.661774	0.183684	0.0290172	n	n	n	y
ENSMUSG00000028108	Ecm1	-1.21763	0.338432	0.0292223	n	n	n	y
ENSMUSG00000032558	Nphp3	1.24119	0.34482	0.0292223	n	n	n	y
ENSMUSG00000097644	-	5.0292	1.39798	0.0292223	n	n	y	n
ENSMUSG00000025103	Btbd1	0.661124	0.18403	0.0296588	n	n	n	y
ENSMUSG00000044254	Pcsk9	-1.67634	0.467254	0.0300815	n	n	n	y
ENSMUSG00000108350	-	1.26707	0.353423	0.0302388	n	n	n	y
ENSMUSG00000026354	Lct	-4.20891	1.17579	0.0307495	n	n	n	y
ENSMUSG00000026380	Tfcp2l1	2.19866	0.616298	0.0320683	n	n	n	y
ENSMUSG00000031297	Slc7a3	-0.740184	0.207724	0.0324487	n	n	n	y
ENSMUSG00000102770	-	5.4159	1.52469	0.033712	n	n	n	y
ENSMUSG00000038257	Glra3	1.61163	0.454474	0.0343435	n	n	n	y
ENSMUSG00000064307	Lrrc51	1.34243	0.37965	0.0355416	n	n	n	y
ENSMUSG00000083623	-	5.34131	1.5144	0.0366107	y	y	y	n
ENSMUSG00000046607	Hrk	0.787772	0.223871	0.037436	n	n	n	y
ENSMUSG00000111548	-	4.01787	1.14155	0.037436	y	y	y	n
ENSMUSG00000008730	Hipk1	0.632232	0.180309	0.0389116	n	n	n	y
ENSMUSG00000021991	Cacna2d3	0.57152	0.16297	0.0389116	n	n	n	y
ENSMUSG00000069516	-	-1.27599	0.36439	0.0392762	n	n	n	y
ENSMUSG00000073538	-	2.25571	0.64409	0.0392762	n	n	n	y
ENSMUSG00000026418	Tnni1	-1.50258	0.430032	0.040244	n	n	n	y
ENSMUSG00000107012	-	3.59863	1.03229	0.0413073	n	n	n	y
ENSMUSG00000109157	-	1.16726	0.33507	0.0415146	n	n	n	y
ENSMUSG00000110569	-	2.71479	0.779935	0.041787	y	y	y	n
ENSMUSG00000112169	-	2.2267	0.641609	0.0432477	n	n	n	y
ENSMUSG00000112980	-	1.98936	0.573453	0.0432972	n	n	n	y
ENSMUSG00000039298	Cdk5rap2	1.54799	0.447225	0.0443889	n	n	n	y
ENSMUSG00000113919	-	-1.70912	0.494469	0.045015	n	n	n	y
ENSMUSG00000086699	-	5.22334	1.51755	0.0473138	n	n	n	y
ENSMUSG00000060206	-	1.40671	0.408904	0.0474348	n	n	n	y
ENSMUSG00000020396	Nefh	0.774702	0.225759	0.0487816	n	n	n	y
ENSMUSG00000083126	-	-2.34427	0.68376	0.0491378	n	n	n	y
ENSMUSG00000032936	Camkv	-0.533682	0.155868	0.0496324	n	n	n	y
ENSMUSG00000102960	-	5.78305	1.68915	0.0496324	n	n	n	y

## Sheet: Suppl.Table.5
Supplementary Table 5. Differentially expressed gene transcripts in the posterior amygdala between B6D2F1N and C57BL/6J mice kept in standard housing.
GeneID	Symbol	LFC	SE	adj.p	st.ant.	pg.ant.	pg.post.	Specific
ENSMUSG00000080242	-	5.42932	0.242222	6.1e-107	y	y	y	n
ENSMUSG00000058126	-	5.10061	0.266297	9.67e-78	y	y	y	n
ENSMUSG00000114488	-	7.79388	0.451145	5.14e-63	y	y	y	n
ENSMUSG00000112926	-	7.13129	0.509344	8.28e-41	y	y	y	n
ENSMUSG00000059040	-	4.60379	0.33162	3.47e-40	y	y	y	n
ENSMUSG00000080893	-	6.61941	0.498735	1.2e-36	y	y	y	n
ENSMUSG00000043192	-	4.33805	0.327376	1.37e-36	y	y	y	n
ENSMUSG00000083679	-	7.33379	0.567918	1.02e-34	y	y	y	n
ENSMUSG00000028656	Cap1	2.81169	0.244034	2.45e-27	y	y	y	n
ENSMUSG00000063696	-	5.66118	0.517104	1.47e-24	y	y	y	n
ENSMUSG00000107470	-	6.09147	0.56233	4.72e-24	y	y	y	n
ENSMUSG00000096403	-	4.53504	0.420235	6.76e-24	y	y	y	n
ENSMUSG00000033808	Tmem87a	3.04138	0.313781	5.37e-19	y	y	y	n
ENSMUSG00000038002	Cramp1l	2.01249	0.208254	6.62e-19	y	y	y	n
ENSMUSG00000047676	-	6.7531	0.699968	7.21e-19	y	y	y	n
ENSMUSG00000101939	-	5.66789	0.599605	4.44e-18	y	y	y	n
ENSMUSG00000083773	-	10.1763	1.08214	6.66e-18	y	y	y	n
ENSMUSG00000066553	-	7.08833	0.760825	1.44e-17	y	y	y	n
ENSMUSG00000075391	-	4.90924	0.530096	2.29e-17	y	y	y	n
ENSMUSG00000082319	-	6.86795	0.761468	2.04e-16	y	y	y	n
ENSMUSG00000020527	Myo19	2.62714	0.306441	1.03e-14	y	y	y	n
ENSMUSG00000082100	-	7.81964	0.913365	1.09e-14	y	y	y	n
ENSMUSG00000105558	-	5.39998	0.638077	2.44e-14	y	y	y	n
ENSMUSG00000059058	-	4.27387	0.50658	2.93e-14	y	y	y	n
ENSMUSG00000084349	-	2.88893	0.351177	1.66e-13	y	y	y	n
ENSMUSG00000083240	-	6.92179	0.849297	3.01e-13	y	y	y	n
ENSMUSG00000091498	-	3.54531	0.442071	8.45e-13	y	y	y	n
ENSMUSG00000072324	-	9.0208	1.13044	1.13e-12	y	y	y	n
ENSMUSG00000074064	Mlycd	2.08851	0.263098	1.52e-12	y	n	y	n
ENSMUSG00000108608	-	6.40008	0.809692	1.93e-12	y	y	y	n
ENSMUSG00000082908	-	6.1594	0.783384	2.61e-12	y	y	y	n
ENSMUSG00000080811	-	8.93496	1.1514	5.71e-12	y	y	y	n
ENSMUSG00000113600	-	4.53754	0.586407	6.6e-12	y	y	y	n
ENSMUSG00000083879	-	7.26102	0.939127	6.72e-12	y	y	y	n
ENSMUSG00000095597	-	2.93802	0.389612	2.87e-11	y	y	y	n
ENSMUSG00000074384	AI429214	4.84823	0.645297	3.45e-11	y	n	y	n
ENSMUSG00000056999	Ide	-1.36098	0.183333	6.64e-11	y	n	n	n
ENSMUSG00000109321	-	-2.71062	0.366093	7.48e-11	y	y	y	n
ENSMUSG00000040899	Ccr6	8.5109	1.17983	3.01e-10	n	y	y	n
ENSMUSG00000100362	-	8.14227	1.13771	4.45e-10	y	y	y	n
ENSMUSG00000036377	C530008M17Rik	1.2664	0.178798	7.42e-10	n	n	n	y
ENSMUSG00000110331	-	7.75619	1.10266	1.03e-09	y	y	y	n
ENSMUSG00000024188	Luc7l	1.30559	0.186269	1.2e-09	y	y	y	n
ENSMUSG00000082935	-	4.38403	0.630533	1.75e-09	n	y	y	n
ENSMUSG00000097906	-	3.80084	0.550155	2.34e-09	y	y	y	n
ENSMUSG00000043618	-	6.07975	0.889532	3.84e-09	y	y	y	n
ENSMUSG00000094685	-	3.79631	0.557838	4.62e-09	y	y	y	n
ENSMUSG00000078480	-	7.47586	1.09965	4.74e-09	y	y	y	n
ENSMUSG00000093880	-	3.69828	0.544544	4.88e-09	y	y	y	n
ENSMUSG00000078183	-	6.01009	0.899439	1.01e-08	y	y	y	n
ENSMUSG00000047466	8030462N17Rik	3.9727	0.596862	1.19e-08	n	n	n	y
ENSMUSG00000079012	Serpina3m	8.03038	1.22048	1.95e-08	y	y	y	n
ENSMUSG00000074479	-	7.9441	1.21118	2.2e-08	y	y	y	n
ENSMUSG00000084403	-	7.97911	1.21742	2.23e-08	y	y	y	n
ENSMUSG00000079139	-	5.42075	0.829259	2.46e-08	y	y	y	n
ENSMUSG00000105461	-	7.55193	1.16145	3.04e-08	y	y	y	n
ENSMUSG00000081584	-	7.93941	1.22718	3.71e-08	y	y	y	n
ENSMUSG00000032115	Hyou1	1.65612	0.262258	1e-07	y	n	y	n
ENSMUSG00000082431	-	2.46099	0.393986	1.53e-07	y	n	y	n
ENSMUSG00000028573	Fggy	-2.23046	0.360041	2.09e-07	y	n	y	n
ENSMUSG00000045915	Ccdc42	-2.78123	0.451825	2.64e-07	n	n	n	y
ENSMUSG00000093483	-	2.14146	0.350569	3.49e-07	y	n	y	n
ENSMUSG00000059857	Ntng1	1.88032	0.309428	4.19e-07	n	n	n	y
ENSMUSG00000084215	-	4.38903	0.725144	4.79e-07	y	y	y	n
ENSMUSG00000097055	-	2.32576	0.384509	4.84e-07	y	n	y	n
ENSMUSG00000091697	-	7.46061	1.24107	6e-07	y	y	y	n
ENSMUSG00000107108	Gm9936	7.5697	1.27329	8.89e-07	n	n	n	y
ENSMUSG00000023118	Sympk	1.25428	0.212119	1.06e-06	n	n	n	y
ENSMUSG00000069996	-	7.11761	1.20752	1.17e-06	y	y	y	n
ENSMUSG00000020922	Lsm12	1.32097	0.225103	1.35e-06	y	y	y	n
ENSMUSG00000024114	Prss41	4.11655	0.707508	1.78e-06	y	n	y	n
ENSMUSG00000079941	Gm11273	3.01131	0.517386	1.78e-06	y	y	y	n
ENSMUSG00000094497	-	7.30129	1.25578	1.8e-06	y	y	y	n
ENSMUSG00000101431	-	7.32455	1.26297	1.94e-06	y	n	y	n
ENSMUSG00000082815	-	7.32856	1.26537	2e-06	y	y	y	n
ENSMUSG00000110569	-	4.00971	0.698365	2.66e-06	y	y	y	n
ENSMUSG00000040752	Myh6	3.10893	0.546812	3.65e-06	n	n	y	n
ENSMUSG00000069835	Sat2	-1.00761	0.17778	3.99e-06	n	n	n	y
ENSMUSG00000106664	-	5.06368	0.894667	4.13e-06	n	y	y	n
ENSMUSG00000067869	-	3.2185	0.569728	4.34e-06	y	y	y	n
ENSMUSG00000064360	-	-7.26692	1.28736	4.4e-06	y	y	y	n
ENSMUSG00000029816	Gpnmb	-1.62682	0.28977	5.19e-06	n	n	y	n
ENSMUSG00000082192	-	6.57013	1.18406	7.46e-06	y	y	y	n
ENSMUSG00000034292	Traf3ip1	1.47513	0.268982	1.07e-05	y	y	y	n
ENSMUSG00000026365	-	-1.01012	0.184411	1.09e-05	n	n	n	y
ENSMUSG00000002324	Rec8	-3.95714	0.723006	1.11e-05	n	y	y	n
ENSMUSG00000041959	S100a10	-1.3626	0.251928	1.57e-05	n	n	n	y
ENSMUSG00000068299	Nat8f4	-2.51787	0.467113	1.72e-05	y	n	y	n
ENSMUSG00000073643	Wdfy1	1.11983	0.207937	1.75e-05	y	y	y	n
ENSMUSG00000032599	Ip6k2	0.886857	0.165261	1.92e-05	y	n	y	n
ENSMUSG00000044534	Ackr2	8.06724	1.52189	2.7e-05	n	n	n	y
ENSMUSG00000107272	-	5.24851	0.990207	2.7e-05	n	n	n	y
ENSMUSG00000096999	-	2.94559	0.55797	3.01e-05	y	y	y	n
ENSMUSG00000048483	Zdhhc22	2.09654	0.40058	3.76e-05	n	n	n	y
ENSMUSG00000108211	-	5.96193	1.13877	3.76e-05	y	y	y	n
ENSMUSG00000081613	-	7.24364	1.38484	3.79e-05	n	n	y	n
ENSMUSG00000083689	-	5.37274	1.0372	4.92e-05	y	y	y	n
ENSMUSG00000064193	-	3.82844	0.740119	5.07e-05	y	y	y	n
ENSMUSG00000028976	Slc2a5	-1.40982	0.27373	5.65e-05	n	n	n	y
ENSMUSG00000083458	-	6.98191	1.36099	6.24e-05	y	y	y	n
ENSMUSG00000087259	-	-1.45056	0.284338	7.18e-05	y	n	n	n
ENSMUSG00000069763	Tmem100	-0.857134	0.170039	9.78e-05	n	n	n	y
ENSMUSG00000015852	Fcrls	-1.85505	0.370865	0.000118635	y	n	y	n
ENSMUSG00000053268	Dspp	7.46806	1.49569	0.000123038	n	n	n	y
ENSMUSG00000031374	Zfp92	2.94604	0.590924	0.000126733	n	n	n	y
ENSMUSG00000061815	Rufy4	7.05906	1.41702	0.000128072	y	n	n	n
ENSMUSG00000022833	Ccdc14	2.06028	0.417321	0.000159695	n	n	n	y
ENSMUSG00000040998	Npnt	2.43347	0.497984	0.000204474	n	n	n	y
ENSMUSG00000030272	Camk1	1.17547	0.240818	0.000207193	n	y	n	n
ENSMUSG00000042589	Cux2	1.72889	0.35425	0.000207193	n	n	n	y
ENSMUSG00000073403	-	4.87144	0.999525	0.00021238	y	y	y	n
ENSMUSG00000051606	-	3.93291	0.807516	0.000214111	n	n	n	y
ENSMUSG00000074634	-	-1.62499	0.334577	0.000227259	y	n	y	n
ENSMUSG00000032425	Zfp949	1.03517	0.213371	0.000231402	n	n	y	n
ENSMUSG00000027855	Sycp1	6.78132	1.40095	0.000242459	n	n	y	n
ENSMUSG00000021091	Serpina3n	1.73004	0.358023	0.000250608	n	n	y	n
ENSMUSG00000078249	Hmga1-rs1	5.50826	1.14109	0.000254802	y	y	y	n
ENSMUSG00000110126	-	4.26422	0.889276	0.000296582	y	y	y	n
ENSMUSG00000101316	-	6.7057	1.40465	0.000326848	y	y	y	n
ENSMUSG00000036093	Arl5a	1.01554	0.212936	0.000331805	y	y	n	n
ENSMUSG00000114133	-	3.64342	0.768498	0.000378471	y	y	y	n
ENSMUSG00000037379	Spon2	-6.54562	1.3841	0.000397862	n	n	n	y
ENSMUSG00000067189	-	5.13975	1.09246	0.000444883	y	y	y	n
ENSMUSG00000033545	Znrf1	1.0765	0.23101	0.000549149	n	n	n	y
ENSMUSG00000059900	Tmem40	6.97601	1.50659	0.000628804	n	n	n	y
ENSMUSG00000049892	Rasd1	2.74778	0.596852	0.000708884	n	n	n	y
ENSMUSG00000061859	Inadl	2.75573	0.599717	0.000733445	n	n	n	y
ENSMUSG00000032667	Pon2	-1.08092	0.235367	0.000735445	n	n	y	n
ENSMUSG00000063383	Zfp947	6.98621	1.52164	0.000735445	n	n	n	y
ENSMUSG00000114442	-	7.36491	1.60745	0.000763711	n	y	n	n
ENSMUSG00000083693	-	6.51969	1.42464	0.000777556	y	y	y	n
ENSMUSG00000030104	Edem1	1.70688	0.373433	0.000792596	y	y	y	n
ENSMUSG00000047415	Gpr68	-1.44062	0.317085	0.000896423	n	n	n	y
ENSMUSG00000025742	Prps2	1.08768	0.239736	0.000916844	n	n	n	y
ENSMUSG00000036915	Kirrel2	-1.21126	0.267283	0.000932883	n	n	n	y
ENSMUSG00000097648	-	7.51709	1.66576	0.00101322	n	n	n	y
ENSMUSG00000105233	-	5.75469	1.27825	0.00105782	n	n	y	n
ENSMUSG00000114737	-	5.02565	1.11711	0.00106614	y	n	n	n
ENSMUSG00000052031	Tagap1	-0.90751	0.201881	0.00106892	n	n	n	y
ENSMUSG00000064179	Tnnt1	5.28559	1.17583	0.00106892	n	n	n	y
ENSMUSG00000098201	-	6.73005	1.50259	0.00114136	y	y	y	n
ENSMUSG00000109714	-	4.4873	1.00203	0.00114136	y	y	n	n
ENSMUSG00000081470	-	4.55327	1.02345	0.00129926	y	y	y	n
ENSMUSG00000050505	Pcdh20	-1.77862	0.400794	0.00135923	n	n	n	y
ENSMUSG00000000861	Bcl11a	1.55563	0.351517	0.00142637	n	n	n	y
ENSMUSG00000085666	-	6.46708	1.4617	0.00142637	y	n	n	n
ENSMUSG00000027833	Shox2	9.935	2.24695	0.00143529	n	n	n	y
ENSMUSG00000114617	-	1.96016	0.444534	0.00150734	y	n	y	n
ENSMUSG00000026247	Ecel1	1.45618	0.330876	0.00155698	n	n	n	y
ENSMUSG00000111465	-	3.5751	0.814724	0.00164117	n	n	n	y
ENSMUSG00000048826	Dact2	4.49142	1.02419	0.00165113	n	n	n	y
ENSMUSG00000107327	-	6.12549	1.3977	0.00166141	n	y	y	n
ENSMUSG00000113332	-	6.69953	1.53402	0.00177005	y	y	y	n
ENSMUSG00000047502	Mroh7	2.16405	0.496444	0.00182587	y	y	y	n
ENSMUSG00000032013	Trim29	6.45398	1.48318	0.00185459	n	n	n	y
ENSMUSG00000033544	Angptl1	-1.4948	0.343356	0.00185459	n	n	n	y
ENSMUSG00000056215	Lrguk	2.65498	0.610104	0.00185459	n	n	n	y
ENSMUSG00000024776	-	-0.89828	0.206955	0.00193056	n	n	n	y
ENSMUSG00000033585	Ndn	0.855621	0.197154	0.00193056	n	n	y	n
ENSMUSG00000024121	Atp6v0c	-0.973397	0.224687	0.00198614	y	n	n	n
ENSMUSG00000085235	-	-7.51059	1.73632	0.00203438	y	n	y	n
ENSMUSG00000026709	Dars2	-0.815059	0.188711	0.00208234	n	n	n	y
ENSMUSG00000023927	Satb1	1.52069	0.352208	0.00208358	n	n	n	y
ENSMUSG00000113986	-	6.36535	1.49211	0.00261246	n	n	n	y
ENSMUSG00000087022	-	3.65222	0.857769	0.00269371	n	n	y	n
ENSMUSG00000091866	-	6.37966	1.50272	0.00282981	y	y	y	n
ENSMUSG00000006154	Eps8l1	-1.82297	0.429862	0.00287112	y	n	n	n
ENSMUSG00000007411	Mark3	0.736507	0.174554	0.00313986	y	y	y	n
ENSMUSG00000089827	-	2.97403	0.706433	0.00325447	y	n	y	n
ENSMUSG00000035498	Cdcp1	6.39088	1.52479	0.00351243	n	n	y	n
ENSMUSG00000003271	Sult2b1	-0.915125	0.218441	0.00352247	n	n	n	y
ENSMUSG00000032965	Ift57	0.997149	0.239521	0.00392992	n	n	n	y
ENSMUSG00000103847	-	6.16315	1.482	0.00398361	y	n	y	n
ENSMUSG00000015994	Fnta	0.81088	0.195739	0.00424786	n	n	n	y
ENSMUSG00000026421	Csrp1	3.60191	0.87132	0.00437083	n	n	n	y
ENSMUSG00000100166	-	6.50694	1.5742	0.00437083	n	n	n	y
ENSMUSG00000078920	Ifi47	-2.84157	0.687933	0.00440119	n	n	n	y
ENSMUSG00000029055	Plch2	1.47415	0.357742	0.00456867	n	n	n	y
ENSMUSG00000043424	-	4.19103	1.01756	0.00458268	n	y	n	n
ENSMUSG00000035929	-	3.63407	0.884246	0.00473682	y	y	n	n
ENSMUSG00000021360	Gcnt2	-1.09615	0.26713	0.00479259	n	n	n	y
ENSMUSG00000074280	-	4.25379	1.03668	0.00479259	y	y	y	n
ENSMUSG00000105848	-	-1.48734	0.362265	0.00479259	n	n	n	y
ENSMUSG00000020014	Cfap54	1.43845	0.351147	0.00490611	y	y	n	n
ENSMUSG00000037683	Armc3	2.35506	0.575059	0.00490611	y	n	n	n
ENSMUSG00000094724	-	-2.0598	0.503406	0.00495625	n	n	n	y
ENSMUSG00000039087	Rreb1	-1.30867	0.320087	0.00499946	n	n	n	y
ENSMUSG00000090272	-	-2.99015	0.732302	0.0050866	n	n	n	y
ENSMUSG00000002222	Rmnd5a	0.907944	0.222995	0.00531901	n	n	n	y
ENSMUSG00000038007	Acer2	1.36568	0.335697	0.00536883	n	n	n	y
ENSMUSG00000091089	A930018M24Rik	3.03432	0.746293	0.00539464	n	n	n	y
ENSMUSG00000085058	-	2.96891	0.730668	0.00542595	n	n	n	y
ENSMUSG00000022146	Osmr	-1.11085	0.274487	0.00578752	n	n	n	y
ENSMUSG00000026012	Cd28	-3.8014	0.94092	0.00592978	n	n	n	y
ENSMUSG00000017707	Serinc3	1.06461	0.264332	0.00621116	y	n	y	n
ENSMUSG00000042834	Nrep	1.31456	0.326454	0.00621116	n	n	n	y
ENSMUSG00000016028	Celsr1	1.9322	0.480572	0.00625334	n	n	n	y
ENSMUSG00000026622	Nek2	-2.61528	0.65029	0.00625334	n	n	n	y
ENSMUSG00000050623	Tex40	2.37237	0.590077	0.00625334	n	n	n	y
ENSMUSG00000102600	-	3.34201	0.830707	0.00625334	n	n	n	y
ENSMUSG00000112003	-	6.05839	1.51111	0.00652534	y	n	y	n
ENSMUSG00000026686	Lmx1a	4.18103	1.04324	0.0065335	n	n	n	y
ENSMUSG00000030532	Hddc3	1.27069	0.317372	0.00657919	y	y	y	n
ENSMUSG00000044068	Zrsr1	0.780523	0.194892	0.00657919	y	y	n	n
ENSMUSG00000027188	Pamr1	0.984424	0.246487	0.00682865	n	n	n	y
ENSMUSG00000083623	-	6.06507	1.52055	0.00694225	y	y	y	n
ENSMUSG00000021416	Eci3	5.58492	1.40156	0.00702466	n	n	y	n
ENSMUSG00000045871	Slitrk6	3.05005	0.765909	0.00706559	n	n	n	y
ENSMUSG00000097287	-	1.14457	0.288316	0.00740895	n	n	n	y
ENSMUSG00000033377	Palmd	-1.04927	0.264719	0.00756591	n	n	n	y
ENSMUSG00000042369	Rbm45	1.5359	0.389637	0.00825002	y	n	y	n
ENSMUSG00000068686	Cd59b	3.3527	0.852864	0.008587	n	n	n	y
ENSMUSG00000097891	-	5.5539	1.416	0.00886697	n	n	y	n
ENSMUSG00000049571	-	1.30022	0.331651	0.0088922	n	n	n	y
ENSMUSG00000046000	Naa11	3.80229	0.97189	0.00911391	n	n	n	y
ENSMUSG00000083064	-	5.21331	1.33219	0.00911391	n	n	n	y
ENSMUSG00000041064	Pif1	6.74458	1.72569	0.00922038	n	n	n	y
ENSMUSG00000003665	Has1	1.02384	0.262376	0.0093984	n	n	n	y
ENSMUSG00000043091	Tuba1c	0.99344	0.25463	0.0093984	n	n	y	n
ENSMUSG00000042210	Abhd14a	-0.708715	0.181908	0.00954542	n	n	n	y
ENSMUSG00000058488	Kl	1.8469	0.474107	0.00954542	n	n	n	y
ENSMUSG00000004730	Adgre1	-1.31819	0.339849	0.010182	n	n	n	y
ENSMUSG00000026277	Stk25	-0.80506	0.207936	0.010436	y	n	y	n
ENSMUSG00000026679	Enkur	1.44963	0.374595	0.0104664	n	n	n	y
ENSMUSG00000019146	Cacng2	1.22177	0.315833	0.0104821	n	n	n	y
ENSMUSG00000021509	Slc25a48	6.31303	1.6333	0.0105746	n	n	n	y
ENSMUSG00000016386	Mpped2	1.50909	0.390606	0.0106033	n	n	n	y
ENSMUSG00000074252	-	-3.74795	0.971743	0.0108421	n	n	n	y
ENSMUSG00000066571	4931406P16Rik	-1.03049	0.267742	0.0111102	n	n	n	y
ENSMUSG00000106885	-	5.46154	1.41864	0.0111102	y	n	y	n
ENSMUSG00000044770	Scml4	-1.35562	0.353046	0.0114458	n	n	n	y
ENSMUSG00000070565	Rasal2	0.956332	0.249084	0.0114458	y	n	n	n
ENSMUSG00000041046	Ramp3	2.0506	0.535895	0.012011	n	n	n	y
ENSMUSG00000102919	-	6.2926	1.64684	0.0122087	n	n	n	y
ENSMUSG00000110735	-	-4.05144	1.06049	0.0122087	n	n	n	y
ENSMUSG00000015653	Steap2	1.15459	0.302365	0.0122466	n	n	n	y
ENSMUSG00000018566	Slc2a4	-1.39445	0.365398	0.0123095	n	n	n	y
ENSMUSG00000022309	Angpt1	-1.28381	0.337481	0.0128748	n	n	n	y
ENSMUSG00000062202	Btbd9	0.691188	0.182248	0.0134308	n	n	n	y
ENSMUSG00000005251	Ripk4	3.15298	0.837858	0.0150523	n	n	n	y
ENSMUSG00000028224	Nbn	-1.29577	0.344523	0.0151146	n	n	n	y
ENSMUSG00000030110	Ret	1.20246	0.320118	0.0153414	n	n	n	y
ENSMUSG00000026342	Slc35f5	-1.14224	0.304256	0.0154053	n	n	n	y
ENSMUSG00000081226	-	5.15381	1.37318	0.0154053	n	n	n	y
ENSMUSG00000022372	Sla	1.87745	0.500555	0.0154939	n	n	n	y
ENSMUSG00000024421	Lama3	3.12896	0.835679	0.0157102	n	n	n	y
ENSMUSG00000085549	-	6.61679	1.76682	0.0157102	n	n	n	y
ENSMUSG00000090015	-	-1.15538	0.308497	0.0157102	y	y	y	n
ENSMUSG00000059887	Olfr1507	6.49748	1.7368	0.0158448	n	n	n	y
ENSMUSG00000102559	-	1.61702	0.433567	0.0165189	n	n	n	y
ENSMUSG00000022676	Snai2	-2.03851	0.54694	0.0166132	n	n	y	n
ENSMUSG00000102973	-	1.72631	0.463668	0.0168096	n	n	n	y
ENSMUSG00000083708	-	5.85263	1.57473	0.0171842	n	n	y	n
ENSMUSG00000046721	-	1.41647	0.38234	0.0178655	n	n	n	y
ENSMUSG00000063952	Brpf3	1.32652	0.357989	0.0178655	n	n	n	y
ENSMUSG00000033192	Lpcat2	-1.09921	0.297113	0.0181567	n	n	n	y
ENSMUSG00000081128	-	4.12023	1.11409	0.018184	n	n	n	y
ENSMUSG00000072884	-	6.31083	1.70741	0.0182669	n	n	n	y
ENSMUSG00000043467	Zbtb37	1.48702	0.402766	0.018494	n	n	n	y
ENSMUSG00000030209	Grin2b	1.12601	0.306181	0.0194976	y	n	n	n
ENSMUSG00000085558	-	2.15041	0.584935	0.0195189	n	n	n	y
ENSMUSG00000081434	-	3.53014	0.961036	0.0196789	y	y	y	n
ENSMUSG00000026511	Srp9	-0.823818	0.224791	0.0202623	y	n	n	n
ENSMUSG00000066258	-	-1.82854	0.499328	0.0204082	n	n	n	y
ENSMUSG00000038473	Nos1ap	1.13161	0.309518	0.0208098	n	n	n	y
ENSMUSG00000109857	-	5.65626	1.54829	0.0209601	n	n	n	y
ENSMUSG00000021852	Slc35f4	-1.06452	0.291508	0.0210009	n	n	n	y
ENSMUSG00000090546	Cdr1	1.90266	0.521226	0.0210377	n	n	n	y
ENSMUSG00000026495	Efcab2	0.768921	0.210723	0.021074	n	n	n	y
ENSMUSG00000047496	Rnf152	2.53455	0.695263	0.0212837	n	n	n	y
ENSMUSG00000092444	-	5.91909	1.62505	0.0214582	y	y	n	n
ENSMUSG00000103129	-	-1.82006	0.499933	0.0215303	n	n	n	y
ENSMUSG00000041205	Map6d1	1.4542	0.399933	0.0218279	n	n	n	y
ENSMUSG00000009585	Apobec3	-1.29251	0.355805	0.0220443	n	n	n	y
ENSMUSG00000100176	-	6.20769	1.70945	0.0220706	n	n	y	n
ENSMUSG00000021510	-	0.964997	0.266181	0.0224714	n	n	n	y
ENSMUSG00000084378	-	3.59482	0.991711	0.0224714	y	n	n	n
ENSMUSG00000049123	-	3.8071	1.05131	0.022622	n	n	n	y
ENSMUSG00000109090	-	-5.28454	1.45894	0.022622	n	n	n	y
ENSMUSG00000000560	Gabra2	1.49341	0.412586	0.0226852	y	y	y	n
ENSMUSG00000030165	Klrd1	6.33324	1.75532	0.0235107	n	n	n	y
ENSMUSG00000050587	Lrrc4c	-1.30194	0.360736	0.0235107	n	n	n	y
ENSMUSG00000063297	Luzp2	-0.905468	0.250989	0.0235107	n	n	n	y
ENSMUSG00000020374	Rasgef1c	1.29844	0.360375	0.0237607	n	n	n	y
ENSMUSG00000081635	-	6.009	1.66772	0.0237607	n	n	n	y
ENSMUSG00000053046	Brsk2	0.969684	0.269498	0.0241303	n	n	n	y
ENSMUSG00000002588	Pon1	6.81343	1.89417	0.0241435	n	n	n	y
ENSMUSG00000050663	Trhde	1.58114	0.439809	0.0242446	n	n	n	y
ENSMUSG00000069793	Slfn9	6.1817	1.71995	0.0242494	n	n	n	y
ENSMUSG00000024987	Cyp26a1	-2.86477	0.797496	0.0242596	n	n	n	y
ENSMUSG00000044550	-	1.16353	0.323893	0.0242596	n	n	n	y
ENSMUSG00000025612	Bach1	1.57033	0.437524	0.0242981	n	n	n	y
ENSMUSG00000028750	Pla2g2c	-4.60555	1.28292	0.0242981	n	n	n	y
ENSMUSG00000090075	-	5.96432	1.6612	0.0242981	n	n	n	y
ENSMUSG00000031519	Asb5	2.65041	0.739045	0.0244828	n	n	n	y
ENSMUSG00000022865	Cxadr	-0.858361	0.239757	0.0249035	n	n	n	y
ENSMUSG00000027624	Epb41l1	0.753606	0.21059	0.0249035	n	n	n	y
ENSMUSG00000047735	Samd9l	-1.25016	0.349375	0.0249035	n	n	n	y
ENSMUSG00000078591	Hs3st4	2.03993	0.570047	0.0249035	n	n	n	y
ENSMUSG00000019767	Ccdc170	5.96275	1.66797	0.0251498	n	n	n	y
ENSMUSG00000028996	Rbp7	5.2129	1.46045	0.0255957	n	n	n	y
ENSMUSG00000026452	Syt2	2.11797	0.593775	0.025747	n	n	n	y
ENSMUSG00000090667	Gm765	7.07853	1.98638	0.0259997	n	n	n	y
ENSMUSG00000061232	H2-K1	-1.02235	0.287023	0.0260204	n	n	n	y
ENSMUSG00000081640	-	5.04278	1.41588	0.0260204	y	n	y	n
ENSMUSG00000051355	-	0.633415	0.177909	0.0260598	n	n	y	n
ENSMUSG00000050550	-	4.40524	1.23782	0.0261205	y	y	n	n
ENSMUSG00000022433	Csnk1e	0.688898	0.193973	0.0267748	n	n	n	y
ENSMUSG00000111548	-	4.20251	1.18367	0.0267996	y	y	y	n
ENSMUSG00000030230	Plcz1	-1.76182	0.497312	0.0275078	n	n	n	y
ENSMUSG00000041773	Enc1	-0.579679	0.16404	0.0283607	n	n	n	y
ENSMUSG00000087131	-	-1.33582	0.378605	0.0288642	n	n	n	y
ENSMUSG00000019865	Nmbr	1.94647	0.553017	0.0297155	n	n	y	n
ENSMUSG00000086321	-	-6.74985	1.92588	0.0313302	n	n	n	y
ENSMUSG00000003282	Plag1	-2.04636	0.584334	0.0315584	n	n	n	y
ENSMUSG00000097339	-	-4.12124	1.17808	0.0318483	n	n	n	y
ENSMUSG00000103136	-	3.92726	1.12274	0.0318483	n	n	n	y
ENSMUSG00000029034	Cpsf3l	-0.656362	0.187844	0.0321942	n	n	n	y
ENSMUSG00000039997	Ifi203	-2.35182	0.673507	0.0323695	n	n	n	y
ENSMUSG00000033389	Arhgap44	1.0111	0.289672	0.0324361	n	n	n	y
ENSMUSG00000046186	Cd109	1.77341	0.508577	0.0327615	n	n	n	y
ENSMUSG00000030222	Rerg	-1.04628	0.30016	0.0328154	n	n	n	y
ENSMUSG00000028145	Them4	-0.648107	0.186118	0.0331451	n	n	n	y
ENSMUSG00000076258	-	2.96027	0.850338	0.0331604	n	n	n	y
ENSMUSG00000057246	BC051142	-1.21945	0.350454	0.0332626	n	n	n	y
ENSMUSG00000033191	Tie1	-1.55638	0.447555	0.0334225	n	n	n	y
ENSMUSG00000102326	-	1.5287	0.440059	0.0337794	n	n	n	y
ENSMUSG00000037624	Kcnk2	1.11535	0.321698	0.034536	n	n	n	y
ENSMUSG00000030666	Calcb	6.243	1.80143	0.0346242	n	n	n	y
ENSMUSG00000030792	Dkkl1	1.4171	0.409013	0.0346334	n	n	n	y
ENSMUSG00000030124	Lag3	-1.14721	0.331444	0.0349715	n	n	n	y
ENSMUSG00000032890	Rims3	1.87262	0.541522	0.035096	n	n	n	y
ENSMUSG00000034773	BC030867	6.38977	1.8473	0.035096	n	n	n	y
ENSMUSG00000048416	Mlf1	1.51284	0.437505	0.035096	n	n	n	y
ENSMUSG00000039108	Lsm14b	0.874871	0.253209	0.0353496	n	n	n	y
ENSMUSG00000031409	-	1.09095	0.316272	0.035998	n	n	n	y
ENSMUSG00000020681	Ace	0.949975	0.275507	0.0360678	n	n	n	y
ENSMUSG00000022525	Hrasls	1.45514	0.42232	0.0362961	n	n	n	y
ENSMUSG00000026005	Rpe	-0.871223	0.253271	0.0367001	n	n	n	y
ENSMUSG00000029128	Rab28	1.22993	0.357383	0.0367001	n	n	n	y
ENSMUSG00000032338	Hcn4	1.59732	0.464338	0.0367001	n	n	n	y
ENSMUSG00000069899	-	1.35726	0.39463	0.0367001	y	n	y	n
ENSMUSG00000106374	-	-6.114	1.77804	0.0367001	n	n	n	y
ENSMUSG00000029659	Medag	3.00045	0.873356	0.0370128	n	n	n	y
ENSMUSG00000018604	Tbx3	-1.23102	0.358537	0.0371189	n	n	n	y
ENSMUSG00000063317	Usp31	0.760332	0.221465	0.0371189	n	n	n	y
ENSMUSG00000037196	Pacrg	0.663233	0.193312	0.0372198	n	n	n	y
ENSMUSG00000053799	Exoc6	-0.689415	0.200919	0.0372198	n	n	n	y
ENSMUSG00000050700	Emilin3	-6.54102	1.90839	0.037579	n	n	n	y
ENSMUSG00000110357	-	-1.00431	0.293396	0.0380884	n	n	n	y
ENSMUSG00000021069	Pygl	-1.12254	0.328456	0.0385938	n	n	n	y
ENSMUSG00000039116	Adgrg6	3.929	1.14929	0.0385938	n	n	n	y
ENSMUSG00000041378	Cldn5	-0.931023	0.272455	0.0385938	n	n	n	y
ENSMUSG00000074715	Ccl28	-3.72933	1.09259	0.0390338	n	n	n	y
ENSMUSG00000103195	-	-4.46538	1.30898	0.0392061	n	n	n	y
ENSMUSG00000072941	Sod3	-1.01802	0.298512	0.0392406	n	n	n	y
ENSMUSG00000027568	Ntsr1	1.10109	0.322975	0.0392898	n	n	n	y
ENSMUSG00000061086	Myl4	2.25339	0.661148	0.0393135	n	n	n	y
ENSMUSG00000086942	-	-1.65325	0.486523	0.0406938	n	n	n	y
ENSMUSG00000059565	-	4.79259	1.41144	0.040964	n	y	y	n
ENSMUSG00000024078	Ttc27	0.807634	0.238007	0.0410675	n	n	n	y
ENSMUSG00000037606	Osbpl5	1.79036	0.527526	0.0410675	n	n	n	y
ENSMUSG00000028782	Adgrb2	1.64775	0.486376	0.0417852	n	n	n	y
ENSMUSG00000015981	Stk32c	1.22631	0.362255	0.0420697	n	n	n	y
ENSMUSG00000044393	Dsg2	2.77371	0.819872	0.0422765	n	n	n	y
ENSMUSG00000021728	Emb	-1.08511	0.320942	0.0424833	n	n	n	y
ENSMUSG00000030102	Itpr1	1.06261	0.315083	0.0436336	n	n	n	y
ENSMUSG00000103674	-	2.21982	0.658279	0.0436336	n	n	y	n
ENSMUSG00000006850	Tmco6	1.53535	0.455497	0.0437458	n	n	n	y
ENSMUSG00000022096	Hr	3.48783	1.03706	0.04459	n	n	n	y
ENSMUSG00000034875	Nudt19	-0.927271	0.275613	0.04459	y	n	n	n
ENSMUSG00000097750	-	1.26866	0.37716	0.04459	n	y	y	n
ENSMUSG00000026192	Atic	0.798265	0.237413	0.044608	n	n	n	y
ENSMUSG00000040152	Thbs1	-1.89572	0.564295	0.044959	n	n	n	y
ENSMUSG00000020253	Ppm1m	-1.11102	0.331116	0.0452643	n	n	n	y
ENSMUSG00000035011	Zbtb7a	0.91475	0.272598	0.0452643	n	n	n	y
ENSMUSG00000090215	-	5.40004	1.60914	0.0452643	n	n	n	y
ENSMUSG00000048814	Lonrf2	0.716615	0.214106	0.0465285	y	n	n	n
ENSMUSG00000038205	Prkab2	0.702461	0.209962	0.0466103	n	n	n	y
ENSMUSG00000086004	-	-1.21945	0.364554	0.0466103	n	n	n	y
ENSMUSG00000078651	Aoc2	1.88616	0.564077	0.0467	y	n	y	n
ENSMUSG00000038860	Garnl3	1.21804	0.364492	0.046799	n	n	n	y
ENSMUSG00000112161	-	-3.04284	0.910524	0.046799	n	n	n	y
ENSMUSG00000030035	Wbp1	1.05843	0.316832	0.0468616	n	n	n	y
ENSMUSG00000021219	Rgs6	1.69712	0.508411	0.0471744	n	n	n	y
ENSMUSG00000072809	-	-1.28148	0.384371	0.0477543	n	n	n	y
ENSMUSG00000072591	-	6.51201	1.95469	0.0480588	n	n	n	y
ENSMUSG00000029524	Sirt4	0.980961	0.295036	0.0489689	y	n	y	n
ENSMUSG00000030730	Atp2a1	3.69782	1.11219	0.0489689	n	n	n	y
ENSMUSG00000039470	Zdhhc2	0.754349	0.226935	0.048973	n	n	n	y
ENSMUSG00000027775	Mfsd1	-0.995572	0.299704	0.0492397	n	n	n	y
ENSMUSG00000042743	Sgtb	0.761582	0.229509	0.0497412	n	n	n	y

## Sheet: Suppl.Table.6
Supplementary Table 6. Differentially expressed gene transcripts in the anterior amygdala between B6D2F1N and C57BL/6J mice kept in enriched environment.
GeneID	Symbol	LFC	SE	adj.p	st.ant.	st.post.	pg.post.	Specific
ENSMUSG00000114488	-	8.43622	0.508326	1.53e-57	y	y	y	n
ENSMUSG00000080242	-	5.3103	0.354637	1.12e-46	y	y	y	n
ENSMUSG00000028656	Cap1	2.70563	0.195688	1.21e-39	y	y	y	n
ENSMUSG00000059040	-	4.3619	0.319901	1.27e-38	y	y	y	n
ENSMUSG00000112926	-	5.89611	0.441731	5.02e-37	y	y	y	n
ENSMUSG00000058126	-	4.64587	0.348974	6.67e-37	y	y	y	n
ENSMUSG00000043192	-	4.75488	0.401934	8.02e-29	y	y	y	n
ENSMUSG00000080893	-	7.97739	0.735235	5.12e-24	y	y	y	n
ENSMUSG00000083679	-	8.18158	0.818903	3.82e-20	y	y	y	n
ENSMUSG00000093880	-	4.4435	0.469073	5.59e-18	y	y	y	n
ENSMUSG00000107470	-	6.73267	0.779043	1.03e-14	y	y	y	n
ENSMUSG00000083773	-	10.5893	1.2469	3.47e-14	y	y	y	n
ENSMUSG00000033808	Tmem87a	3.19087	0.395989	1.23e-12	y	y	y	n
ENSMUSG00000082319	-	6.31685	0.810706	9.7e-12	y	y	y	n
ENSMUSG00000063696	-	5.40744	0.714458	5.17e-11	y	y	y	n
ENSMUSG00000066553	-	6.49816	0.873098	1.19e-10	y	y	y	n
ENSMUSG00000109321	-	-3.02014	0.405744	1.19e-10	y	y	y	n
ENSMUSG00000101939	-	5.03768	0.685749	2.33e-10	y	y	y	n
ENSMUSG00000096403	-	4.69293	0.652895	7.12e-10	y	y	y	n
ENSMUSG00000047676	-	5.91157	0.828075	9.67e-10	y	y	y	n
ENSMUSG00000022187	-	20.8948	2.95751	1.57e-09	n	n	n	y
ENSMUSG00000083240	-	5.61298	0.798667	1.96e-09	y	y	y	n
ENSMUSG00000038002	Cramp1l	1.53468	0.218968	2.15e-09	y	y	y	n
ENSMUSG00000096999	-	9.39125	1.34267	2.28e-09	y	y	y	n
ENSMUSG00000039339	Mfsd4b2	20.7049	2.9785	2.97e-09	n	n	n	y
ENSMUSG00000108608	-	5.42578	0.782702	3.28e-09	y	y	y	n
ENSMUSG00000002324	Rec8	-9.00653	1.302	3.5e-09	n	y	y	n
ENSMUSG00000024479	Mal2	2.28207	0.332323	4.81e-09	y	n	y	n
ENSMUSG00000075391	-	4.76998	0.7167	2e-08	y	y	y	n
ENSMUSG00000024188	Luc7l	1.7117	0.258521	2.44e-08	y	y	y	n
ENSMUSG00000059058	-	4.14671	0.630693	3.13e-08	y	y	y	n
ENSMUSG00000072324	-	8.60248	1.30784	3.13e-08	y	y	y	n
ENSMUSG00000082100	-	7.30507	1.13699	8.22e-08	y	y	y	n
ENSMUSG00000078183	-	8.38608	1.33232	1.87e-07	y	y	y	n
ENSMUSG00000084349	-	2.64943	0.423388	2.24e-07	y	y	y	n
ENSMUSG00000105558	-	7.11272	1.13672	2.24e-07	y	y	y	n
ENSMUSG00000109714	-	8.39438	1.3463	2.51e-07	y	y	n	n
ENSMUSG00000097906	-	4.87199	0.784346	2.84e-07	y	y	y	n
ENSMUSG00000078480	-	8.33733	1.34412	2.85e-07	y	y	y	n
ENSMUSG00000114133	-	3.00254	0.483818	2.85e-07	y	y	y	n
ENSMUSG00000100362	-	8.1303	1.31447	3.11e-07	y	y	y	n
ENSMUSG00000110331	-	7.99008	1.2993	3.8e-07	y	y	y	n
ENSMUSG00000036093	Arl5a	1.53701	0.253412	6.3e-07	y	y	n	n
ENSMUSG00000018581	Dnah11	18.638	3.11073	9.71e-07	n	n	n	y
ENSMUSG00000083879	-	5.31977	0.893205	1.18e-06	y	y	y	n
ENSMUSG00000079012	Serpina3m	8.10279	1.4068	3.77e-06	y	y	y	n
ENSMUSG00000028393	Alad	1.45051	0.255883	6.29e-06	y	n	y	n
ENSMUSG00000094685	-	7.4621	1.3225	7.18e-06	y	y	y	n
ENSMUSG00000084215	-	4.93299	0.882697	9.61e-06	y	y	y	n
ENSMUSG00000113600	-	4.19262	0.760001	1.42e-05	y	y	y	n
ENSMUSG00000035929	-	7.91379	1.43929	1.54e-05	y	y	n	n
ENSMUSG00000030104	Edem1	1.57497	0.288681	1.93e-05	y	y	y	n
ENSMUSG00000074479	-	7.55712	1.39592	2.39e-05	y	y	y	n
ENSMUSG00000081584	-	7.71656	1.42834	2.5e-05	y	y	y	n
ENSMUSG00000080811	-	5.82816	1.08133	2.64e-05	y	y	y	n
ENSMUSG00000043618	-	7.2447	1.35006	2.95e-05	y	y	y	n
ENSMUSG00000082908	-	6.48461	1.2164	3.52e-05	y	y	y	n
ENSMUSG00000034120	Srsf2	-0.919313	0.174602	4.96e-05	n	n	n	y
ENSMUSG00000083689	-	7.3513	1.41179	6.68e-05	y	y	y	n
ENSMUSG00000095597	-	2.45165	0.474562	8.19e-05	y	y	y	n
ENSMUSG00000079139	-	7.11324	1.3813	8.79e-05	y	y	y	n
ENSMUSG00000078201	Tmem203	2.36534	0.46883	0.000149185	n	n	n	y
ENSMUSG00000105461	-	6.17669	1.22469	0.000149185	y	y	y	n
ENSMUSG00000091498	-	2.58799	0.516015	0.000170061	y	y	y	n
ENSMUSG00000047502	Mroh7	2.21004	0.445765	0.00022346	y	y	y	n
ENSMUSG00000084403	-	7.30864	1.47453	0.00022346	y	y	y	n
ENSMUSG00000114442	-	8.72811	1.76403	0.000230291	n	y	n	n
ENSMUSG00000073403	-	6.81618	1.38057	0.000239593	y	y	y	n
ENSMUSG00000082815	-	7.09638	1.45284	0.000308993	y	y	y	n
ENSMUSG00000021254	Gpatch2l	1.35675	0.278052	0.000312398	n	n	n	y
ENSMUSG00000069996	-	7.18629	1.48714	0.000390822	y	y	y	n
ENSMUSG00000099760	-	2.62293	0.543182	0.000392151	n	n	n	y
ENSMUSG00000083693	-	7.06444	1.46625	0.000408287	y	y	y	n
ENSMUSG00000030272	Camk1	1.88817	0.394465	0.000465213	n	y	n	n
ENSMUSG00000035726	Supt16	1.54793	0.323395	0.000465213	y	n	n	n
ENSMUSG00000000560	Gabra2	1.97061	0.415359	0.000565856	y	y	y	n
ENSMUSG00000064360	-	-7.29921	1.56955	0.000884104	y	y	y	n
ENSMUSG00000041449	-	7.62476	1.64448	0.000933701	y	n	n	n
ENSMUSG00000027341	Tmem230	1.49642	0.326855	0.00122022	n	n	n	y
ENSMUSG00000085562	-	-7.88296	1.7249	0.00125279	n	n	y	n
ENSMUSG00000007411	Mark3	1.11367	0.245251	0.00142147	y	y	y	n
ENSMUSG00000074280	-	3.27324	0.727942	0.00173149	y	y	y	n
ENSMUSG00000020014	Cfap54	1.47149	0.327903	0.0017844	y	y	n	n
ENSMUSG00000034292	Traf3ip1	1.44672	0.322662	0.00179564	y	y	y	n
ENSMUSG00000064193	-	2.71682	0.613212	0.00227419	y	y	y	n
ENSMUSG00000073643	Wdfy1	1.15085	0.26054	0.00239061	y	y	y	n
ENSMUSG00000091697	-	6.24067	1.42643	0.00286909	y	y	y	n
ENSMUSG00000095098	Ccdc85b	3.92317	0.900344	0.00307472	n	n	n	y
ENSMUSG00000081470	-	6.85223	1.57451	0.00311654	y	y	y	n
ENSMUSG00000079657	Rab26	0.882645	0.203338	0.00324331	n	n	n	y
ENSMUSG00000067189	-	6.21413	1.43872	0.00353763	y	y	y	n
ENSMUSG00000104918	-	-7.81766	1.82374	0.00405426	n	n	n	y
ENSMUSG00000108211	-	7.52842	1.77646	0.00498816	y	y	y	n
ENSMUSG00000081434	-	6.80604	1.61452	0.00545057	y	y	y	n
ENSMUSG00000106664	-	6.36378	1.5185	0.00601452	n	y	y	n
ENSMUSG00000098201	-	6.5155	1.55869	0.0062398	y	y	y	n
ENSMUSG00000022867	Usp25	0.879702	0.211036	0.00643252	n	n	n	y
ENSMUSG00000050550	-	6.98546	1.67518	0.00643252	y	y	n	n
ENSMUSG00000004264	Phb2	1.54702	0.371708	0.00655318	n	n	n	y
ENSMUSG00000094497	-	6.5507	1.57497	0.00656429	y	y	y	n
ENSMUSG00000020527	Myo19	1.53038	0.370239	0.00727246	y	y	y	n
ENSMUSG00000025089	Gfra1	-0.960585	0.232905	0.00744279	n	n	n	y
ENSMUSG00000106049	-	-7.14069	1.73163	0.00744279	n	n	n	y
ENSMUSG00000082192	-	5.58299	1.36124	0.00811803	y	y	y	n
ENSMUSG00000042305	Tmem183a	1.21565	0.296694	0.00818349	n	n	n	y
ENSMUSG00000066721	Zfp575	3.24361	0.792357	0.00823359	n	n	n	y
ENSMUSG00000078249	Hmga1-rs1	5.07051	1.23927	0.00823359	y	y	y	n
ENSMUSG00000048644	Ctxn1	0.92046	0.225261	0.00834736	n	n	n	y
ENSMUSG00000029287	Tgfbr3	1.19768	0.297173	0.0105091	y	n	n	n
ENSMUSG00000083458	-	6.39059	1.58785	0.0106637	y	y	y	n
ENSMUSG00000030532	Hddc3	1.39594	0.348583	0.0115048	y	y	y	n
ENSMUSG00000075514	-	4.44754	1.11325	0.0118711	y	n	n	n
ENSMUSG00000113332	-	6.62162	1.66578	0.0128007	y	y	y	n
ENSMUSG00000067235	H2-Q10	4.98981	1.25594	0.0128016	y	n	y	n
ENSMUSG00000067869	-	4.4338	1.12278	0.0139115	y	y	y	n
ENSMUSG00000070003	Ssbp4	2.0313	0.514323	0.0139115	n	n	n	y
ENSMUSG00000031323	Dmrtc1a	3.18315	0.809062	0.0142914	n	n	n	y
ENSMUSG00000090015	-	-1.67214	0.424859	0.0142914	y	y	y	n
ENSMUSG00000097623	-	-7.20074	1.8293	0.0142914	n	n	n	y
ENSMUSG00000110126	-	5.44298	1.38245	0.0142914	y	y	y	n
ENSMUSG00000037266	Rsrp1	2.26121	0.576936	0.0150861	n	n	n	y
ENSMUSG00000059864	-	-7.02186	1.80341	0.0166404	n	n	n	y
ENSMUSG00000034209	Rasl10a	1.51757	0.390098	0.0167403	n	n	n	y
ENSMUSG00000091866	-	6.30352	1.63425	0.0190214	y	y	y	n
ENSMUSG00000110569	-	3.55127	0.923061	0.0196444	y	y	y	n
ENSMUSG00000079941	Gm11273	2.68829	0.700454	0.0202462	y	y	y	n
ENSMUSG00000083623	-	6.3516	1.65651	0.0203815	y	y	y	n
ENSMUSG00000059565	-	6.25611	1.63252	0.0204002	n	y	y	n
ENSMUSG00000000544	Gpa33	7.4374	1.94989	0.021768	n	n	n	y
ENSMUSG00000035868	-	2.08418	0.548033	0.0226061	n	n	n	y
ENSMUSG00000048355	-	1.46682	0.388417	0.0249695	n	n	n	y
ENSMUSG00000111548	-	6.22795	1.65053	0.0250905	y	y	y	n
ENSMUSG00000026478	Lamc1	1.04745	0.277787	0.0251634	n	n	n	y
ENSMUSG00000029064	Gnb1	-0.716519	0.19028	0.02549	n	n	y	n
ENSMUSG00000110483	-	-7.4316	1.9757	0.0257218	n	n	y	n
ENSMUSG00000021033	Gstz1	0.656642	0.174837	0.0260381	n	n	n	y
ENSMUSG00000043424	-	4.81306	1.28186	0.0260381	n	y	n	n
ENSMUSG00000097750	-	1.6936	0.451614	0.0263336	n	y	y	n
ENSMUSG00000020484	Xbp1	2.24821	0.603601	0.0287206	n	n	n	y
ENSMUSG00000022769	Sdf2l1	1.97165	0.529303	0.0287206	n	n	n	y
ENSMUSG00000056418	-	7.97824	2.14381	0.0288748	n	n	n	y
ENSMUSG00000025170	Rab40b	1.15065	0.309827	0.0295552	n	n	n	y
ENSMUSG00000066154	Mup3	7.08132	1.91033	0.0301695	n	n	n	y
ENSMUSG00000029703	Lrwd1	1.67885	0.456999	0.0341382	n	n	n	y
ENSMUSG00000101316	-	6.22182	1.69575	0.0345159	y	y	y	n
ENSMUSG00000064264	Zfp428	1.90106	0.519124	0.0352328	n	n	n	y
ENSMUSG00000044068	Zrsr1	1.06986	0.292656	0.0358738	y	y	n	n
ENSMUSG00000040420	Cdh18	1.43039	0.392233	0.0368851	y	n	y	n
ENSMUSG00000082935	-	3.57182	0.982531	0.0383066	n	y	y	n
ENSMUSG00000020922	Lsm12	1.39984	0.385794	0.0388601	y	y	y	n
ENSMUSG00000040899	Ccr6	3.72221	1.02591	0.0388601	n	y	y	n
ENSMUSG00000051518	Rps19bp1	1.54511	0.426638	0.0393426	n	n	n	y
ENSMUSG00000102762	-	6.49653	1.79369	0.0393426	n	n	n	y
ENSMUSG00000032174	Icam5	1.89143	0.528135	0.0454246	n	n	n	y
ENSMUSG00000107327	-	6.23527	1.74128	0.0454246	n	y	y	n
ENSMUSG00000036430	Tbcc	2.62779	0.735279	0.0463574	n	n	n	y
ENSMUSG00000092444	-	6.06869	1.70119	0.0472256	y	y	n	n

## Sheet: Suppl.Table.7
Supplementary Table 7. Differentially expressed gene transcripts in the posterior amygdala between B6D2F1N and C57BL/6J mice kept in enriched environment.
GeneID	Symbol	LFC	SE	adj.p	st.ant.	st.post.	pg.ant.	Specific
ENSMUSG00000114488	-	7.67772	0.396267	2.73e-79	y	y	y	n
ENSMUSG00000080242	-	5.37	0.282787	2.27e-76	y	y	y	n
ENSMUSG00000058126	-	5.05745	0.333614	4.77e-48	y	y	y	n
ENSMUSG00000112926	-	5.78597	0.383763	1.25e-47	y	y	y	n
ENSMUSG00000080893	-	6.60581	0.457815	1.48e-43	y	y	y	n
ENSMUSG00000083679	-	5.92045	0.42353	7.64e-41	y	y	y	n
ENSMUSG00000033808	Tmem87a	3.15407	0.241932	2.35e-35	y	y	y	n
ENSMUSG00000043192	-	3.88307	0.298836	3.61e-35	y	y	y	n
ENSMUSG00000059040	-	4.4065	0.387553	1.43e-26	y	y	y	n
ENSMUSG00000107470	-	5.81007	0.548251	6.68e-23	y	y	y	n
ENSMUSG00000028656	Cap1	2.08247	0.202188	1.4e-21	y	y	y	n
ENSMUSG00000047676	-	6.69263	0.660575	7.28e-21	y	y	y	n
ENSMUSG00000066553	-	5.36568	0.530384	7.83e-21	y	y	y	n
ENSMUSG00000083773	-	10.6568	1.06061	1.46e-20	y	y	y	n
ENSMUSG00000063696	-	5.30162	0.529014	1.78e-20	y	y	y	n
ENSMUSG00000101939	-	6.82326	0.688069	4.81e-20	y	y	y	n
ENSMUSG00000096403	-	4.87408	0.498648	1.86e-19	y	y	y	n
ENSMUSG00000082319	-	5.28788	0.595627	8.27e-16	y	y	y	n
ENSMUSG00000082100	-	7.12928	0.806461	1.1e-15	y	y	y	n
ENSMUSG00000075391	-	5.01555	0.575136	3.02e-15	y	y	y	n
ENSMUSG00000097055	-	4.07283	0.473043	7.6e-15	y	y	n	n
ENSMUSG00000093880	-	3.95182	0.471062	4.86e-14	y	y	y	n
ENSMUSG00000097906	-	3.92497	0.480405	2.92e-13	y	y	y	n
ENSMUSG00000083879	-	5.85256	0.721328	4.47e-13	y	y	y	n
ENSMUSG00000059058	-	5.03569	0.625896	7.5e-13	y	y	y	n
ENSMUSG00000103674	-	3.29133	0.415874	2.09e-12	n	y	n	n
ENSMUSG00000080811	-	8.60846	1.09758	3.55e-12	y	y	y	n
ENSMUSG00000108608	-	7.04391	0.913576	9.79e-12	y	y	y	n
ENSMUSG00000038002	Cramp1l	1.45733	0.190837	1.62e-11	y	y	y	n
ENSMUSG00000093483	-	2.00148	0.261962	1.62e-11	y	y	n	n
ENSMUSG00000074064	Mlycd	2.03218	0.269126	3.04e-11	y	y	n	n
ENSMUSG00000078480	-	8.19419	1.09146	4.11e-11	y	y	y	n
ENSMUSG00000083240	-	7.85163	1.05762	7.52e-11	y	y	y	n
ENSMUSG00000040899	Ccr6	8.69142	1.19551	2.31e-10	n	y	y	n
ENSMUSG00000000560	Gabra2	2.25877	0.311565	2.6e-10	y	y	y	n
ENSMUSG00000109321	-	-2.18239	0.303245	3.74e-10	y	y	y	n
ENSMUSG00000100362	-	7.90438	1.10937	6.14e-10	y	y	y	n
ENSMUSG00000113600	-	4.71981	0.666213	8.01e-10	y	y	y	n
ENSMUSG00000114133	-	3.64036	0.514163	8.06e-10	y	y	y	n
ENSMUSG00000089827	-	3.02143	0.429302	1.06e-09	y	y	n	n
ENSMUSG00000067869	-	4.56933	0.650808	1.14e-09	y	y	y	n
ENSMUSG00000073643	Wdfy1	1.3812	0.196747	1.14e-09	y	y	y	n
ENSMUSG00000105558	-	7.8419	1.11741	1.14e-09	y	y	y	n
ENSMUSG00000082908	-	8.21361	1.17674	1.46e-09	y	y	y	n
ENSMUSG00000068299	Nat8f4	-2.7881	0.40213	1.99e-09	y	y	n	n
ENSMUSG00000078183	-	7.66872	1.11411	2.78e-09	y	y	y	n
ENSMUSG00000084349	-	2.79462	0.407627	3.29e-09	y	y	y	n
ENSMUSG00000072324	-	7.39821	1.08462	4.11e-09	y	y	y	n
ENSMUSG00000110331	-	7.59656	1.15219	1.92e-08	y	y	y	n
ENSMUSG00000095597	-	2.36895	0.365857	4.14e-08	y	y	y	n
ENSMUSG00000074384	AI429214	5.04824	0.78503	5.44e-08	y	y	n	n
ENSMUSG00000024188	Luc7l	1.21345	0.189036	5.75e-08	y	y	y	n
ENSMUSG00000079139	-	5.30391	0.832703	7.81e-08	y	y	y	n
ENSMUSG00000101431	-	7.30064	1.14727	7.93e-08	y	y	n	n
ENSMUSG00000105461	-	6.18589	0.972392	7.93e-08	y	y	y	n
ENSMUSG00000098912	-	-0.973849	0.153498	8.71e-08	y	n	n	n
ENSMUSG00000047502	Mroh7	1.87196	0.295589	9.21e-08	y	y	y	n
ENSMUSG00000079012	Serpina3m	5.67246	0.901776	1.17e-07	y	y	y	n
ENSMUSG00000083689	-	7.46291	1.18589	1.17e-07	y	y	y	n
ENSMUSG00000084403	-	7.7416	1.23353	1.26e-07	y	y	y	n
ENSMUSG00000021636	Marveld2	3.89116	0.627552	2.01e-07	n	n	n	y
ENSMUSG00000074634	-	-1.9585	0.316547	2.16e-07	y	y	n	n
ENSMUSG00000081584	-	7.5195	1.21593	2.16e-07	y	y	y	n
ENSMUSG00000084215	-	5.54627	0.909125	3.6e-07	y	y	y	n
ENSMUSG00000074479	-	7.04701	1.1561	3.66e-07	y	y	y	n
ENSMUSG00000091498	-	2.27942	0.374331	3.75e-07	y	y	y	n
ENSMUSG00000074280	-	7.12358	1.18011	5.13e-07	y	y	y	n
ENSMUSG00000110569	-	3.7678	0.625351	5.43e-07	y	y	y	n
ENSMUSG00000094685	-	3.9273	0.660254	8.58e-07	y	y	y	n
ENSMUSG00000043618	-	6.56642	1.11233	1.11e-06	y	y	y	n
ENSMUSG00000106062	-	4.70293	0.803989	1.52e-06	n	n	n	y
ENSMUSG00000082192	-	7.03377	1.20819	1.77e-06	y	y	y	n
ENSMUSG00000017734	Dbndd2	-1.46862	0.252502	1.8e-06	n	n	n	y
ENSMUSG00000043719	Col6a6	6.95299	1.1993	1.99e-06	n	n	n	y
ENSMUSG00000064193	-	4.34262	0.750657	2.11e-06	y	y	y	n
ENSMUSG00000047875	Gpr157	7.84727	1.36222	2.41e-06	y	n	n	n
ENSMUSG00000096999	-	3.92336	0.68145	2.42e-06	y	y	y	n
ENSMUSG00000082431	-	2.47342	0.431942	2.87e-06	y	y	n	n
ENSMUSG00000110126	-	4.37716	0.768291	3.36e-06	y	y	y	n
ENSMUSG00000097750	-	2.78577	0.4906	3.71e-06	n	y	y	n
ENSMUSG00000081470	-	7.00374	1.2406	4.44e-06	y	y	y	n
ENSMUSG00000078249	Hmga1-rs1	7.39415	1.31752	5.32e-06	y	y	y	n
ENSMUSG00000007411	Mark3	1.17254	0.210498	6.61e-06	y	y	y	n
ENSMUSG00000069996	-	5.04174	0.905081	6.61e-06	y	y	y	n
ENSMUSG00000001700	Gramd3	-1.34991	0.243232	7.34e-06	n	n	n	y
ENSMUSG00000033170	Card10	2.31831	0.419258	8.15e-06	y	n	n	n
ENSMUSG00000033585	Ndn	1.02826	0.18751	1.04e-05	n	y	n	n
ENSMUSG00000020527	Myo19	1.66855	0.305313	1.15e-05	y	y	y	n
ENSMUSG00000034292	Traf3ip1	1.39997	0.256597	1.19e-05	y	y	y	n
ENSMUSG00000028393	Alad	0.857309	0.157737	1.33e-05	y	n	y	n
ENSMUSG00000023267	Gabrr2	-2.42541	0.450155	1.71e-05	n	n	n	y
ENSMUSG00000027199	Gatm	-0.928187	0.172507	1.76e-05	n	n	n	y
ENSMUSG00000094497	-	6.92618	1.30122	2.4e-05	y	y	y	n
ENSMUSG00000096780	-	1.4324	0.269407	2.45e-05	y	n	n	n
ENSMUSG00000073403	-	5.1373	0.973062	2.98e-05	y	y	y	n
ENSMUSG00000098201	-	6.78406	1.2877	3.13e-05	y	y	y	n
ENSMUSG00000024479	Mal2	1.72269	0.327716	3.3e-05	y	n	y	n
ENSMUSG00000064360	-	-5.59166	1.07077	3.94e-05	y	y	y	n
ENSMUSG00000083458	-	6.63767	1.27375	4.14e-05	y	y	y	n
ENSMUSG00000107336	-	1.82228	0.350879	4.51e-05	y	n	n	n
ENSMUSG00000036330	Slc18a1	2.60279	0.50207	4.64e-05	n	n	n	y
ENSMUSG00000049044	Rapgef4	-1.1615	0.224006	4.64e-05	n	n	n	y
[truncated: 240 more rows]

## Sheet: Suppl.Table.8
Supplementary Table 8. Gene sets enriched in genotype comparisons.
[truncated: 158 more rows]

[truncated: 4 more sheets: Suppl.Table.9, Suppl.Table.10, Suppl.Table.11, Suppl.Table.12]
